# Supplementary material for: Diethyl 4,5-diphenyl-3,6-bis­(trimethyl­sil­yl)benzene-1,2-dicarboxyl­ate
Source: Acta Crystallogr Sect E Struct Rep Online. 2011 Jun 30;67(Pt 7):o1864. doi: 10.1107/S160053681102397X (PMC3152123; doi:10.1107/S160053681102397X)
Supplement: Supplementary file 1 [file e-67-o1864-sup1.cif]

##############################################################################
#                                                                            #
# This CIF contains the data in a paper accepted for publication in          #
# Acta Crystallographica Section E. It conforms to the requirements of       #
# Notes for Authors for Acta Crystallographica Section E, and has been       #
# peer reviewed under the auspices of the IUCr Commission on Journals.       #
#                                                                            #
# Full details of the Crystallographic Information File format               #
# are given in the paper "The Crystallographic Information File (CIF):       #
# a New Standard Archive File for Crystallography" by S. R. Hall, F. H.      #
# Allen and I. D. Brown [Acta Cryst. (1991), A47, 655-685].                  #
#                                                                            #
# The current version of the core CIF dictionary is obtainable from          #
# ftp://ftp.iucr.org/pub/cif_core.dic.                                       #
#                                                                            #
# Software is freely available for graphical display of the structure(s)     #
# in this CIF. For information consult the CIF software page                 #
# http://www.iucr.org/resources/cif/software.                                #
#                                                                            #
# This file may be used for bona fide research purposes within the           #
# scientific community so long as proper attribution is given to the journal # 
# article from which it was obtained.                                        #
#                                                                            #
##############################################################################
data_I
_audit_creation_method     SHELXL-97
_chemical_name_systematic
;
Diethyl 4,5-diphenyl-3,6-bis(trimethylsilyl)benzene-1,2-dicarboxylate
;
_chemical_name_common     ?
_chemical_formula_moiety     'C30 H38 O4 Si2'
_chemical_formula_sum     'C30 H38 O4 Si2'
_chemical_formula_iupac     'C30 H38 O4 Si2'
_chemical_formula_weight     518.78
_chemical_melting_point     ?
_symmetry_cell_setting     triclinic
_symmetry_space_group_name_H-M     'P -1'
_symmetry_space_group_name_hall     '-P 1'
loop_
    _symmetry_equiv_pos_as_xyz
    'x, y, z'
    '-x, -y, -z'
_cell_length_a     11.534(2)
_cell_length_b     12.389(3)
_cell_length_c     12.853(3)
_cell_angle_alpha     63.40(3)
_cell_angle_beta     67.63(3)
_cell_angle_gamma     65.99(3)
_cell_volume     1455.1(5)
_cell_formula_units_Z     2
_cell_measurement_reflns_used     4247
_cell_measurement_theta_min     1.918
_cell_measurement_theta_max     27.896
_cell_measurement_temperature     113(2)
_cell_special_details     ?
_exptl_crystal_description     block
_exptl_crystal_colour     colourless
_exptl_crystal_size_max     0.20
_exptl_crystal_size_mid     0.18
_exptl_crystal_size_min     0.12
_exptl_crystal_density_diffrn     1.184
_exptl_crystal_density_meas     ?
_exptl_crystal_density_method     'not measured'
_exptl_crystal_F_000     556
_exptl_absorpt_coefficient_mu     0.154
_exptl_absorpt_correction_type     multi-scan
_exptl_absorpt_process_details     '(CrystalClear; Rigaku/MSC, 2005)'
_exptl_absorpt_correction_T_min     0.9699
_exptl_absorpt_correction_T_max     0.9818
_exptl_special_details
;
;
_diffrn_ambient_temperature     113(2)
_diffrn_radiation_type     MoK\a
_diffrn_radiation_wavelength     0.71073
_diffrn_radiation_source     'rotating anode'
_diffrn_radiation_monochromator     multilayer
_diffrn_measurement_device_type     'Rigaku Saturn CCD area-detector'
_diffrn_measurement_method     '\w and \f'
_diffrn_detector_area_resol_mean     7.31
_diffrn_reflns_number     12066
_diffrn_reflns_av_R_equivalents     0.0468
_diffrn_reflns_av_sigmaI/netI     0.0986
_diffrn_reflns_theta_min     1.92
_diffrn_reflns_theta_max     27.88
_diffrn_reflns_theta_full     27.88
_diffrn_measured_fraction_theta_max     0.977
_diffrn_measured_fraction_theta_full     0.977
_diffrn_reflns_limit_h_min     -15
_diffrn_reflns_limit_h_max     12
_diffrn_reflns_limit_k_min     -15
_diffrn_reflns_limit_k_max     16
_diffrn_reflns_limit_l_min     -16
_diffrn_reflns_limit_l_max     13
_diffrn_standards_number     0
_diffrn_standards_interval_count     0
_diffrn_standards_interval_time     0
_diffrn_standards_decay_%     0
_refine_special_details
;
Refinement of <i>F</i>^2^ against ALL reflections. The weighted <i>R</i>-factor
<i>wR</i> and goodness of fit <i>S</i> are based on <i>F</i>^2^, conventional
<i>R</i>-factors <i>R</i> are based on <i>F</i>, with <i>F</i> set to zero for
negative <i>F</i>^2^. The threshold expression of <i>F</i>^2^ >
\s(<i>F</i>^2^) is used only for calculating <i>R</i>-factors(gt) <i>etc</i>.
and is not relevant to the choice of reflections for refinement.
<i>R</i>-factors based on <i>F</i>^2^ are statistically about twice as large
as those based on <i>F</i>, and <i>R</i>- factors based on ALL data will be
even larger.
;
_reflns_number_total     6772
_reflns_number_gt     3380
_reflns_threshold_expression     I>2\s(I)
_refine_ls_structure_factor_coef     Fsqd
_refine_ls_matrix_type     full
_refine_ls_R_factor_all     0.0781
_refine_ls_R_factor_gt     0.0462
_refine_ls_wR_factor_gt     0.1167
_refine_ls_wR_factor_ref     0.1265
_refine_ls_goodness_of_fit_ref     0.945
_refine_ls_restrained_S_all     0.948
_refine_ls_number_reflns     6772
_refine_ls_number_parameters     338
_refine_ls_number_restraints     4
_refine_ls_hydrogen_treatment     constr
_refine_ls_weighting_scheme     calc
_refine_ls_weighting_details
                 'calc w=1/[\s^2^(Fo^2^)+(0.0512P)^2^] where P=(Fo^2^+2Fc^2^)/3'
_atom_sites_solution_hydrogens     geom
_atom_sites_solution_primary     direct
_atom_sites_solution_secondary     difmap
_refine_ls_shift/su_max     0.001
_refine_ls_shift/su_mean     0.000
_refine_diff_density_max     0.308
_refine_diff_density_min     -0.379
_refine_ls_extinction_method     none
_refine_ls_extinction_coef     ?
loop_
    _atom_type_symbol
    _atom_type_description
    _atom_type_scat_dispersion_real
    _atom_type_scat_dispersion_imag
    _atom_type_scat_source
    'C' 'C' 0.0033 0.0016
                         'International Tables Vol C Tables 4.2.6.8 and 6.1.1.4'
    'H' 'H' 0.0000 0.0000
                         'International Tables Vol C Tables 4.2.6.8 and 6.1.1.4'
    'O' 'O' 0.0106 0.0060
                         'International Tables Vol C Tables 4.2.6.8 and 6.1.1.4'
    'Si' 'Si' 0.0817 0.0704
                         'International Tables Vol C Tables 4.2.6.8 and 6.1.1.4'
_computing_data_collection     'CrystalClear (Rigaku/MSC, 2005)'
_computing_cell_refinement     'CrystalClear (Rigaku/MSC, 2005)'
_computing_data_reduction     'CrystalClear (Rigaku/MSC, 2005)'
_computing_structure_solution     'SHELXS97 (Sheldrick, 2008)'
_computing_structure_refinement     'SHELXL97 (Sheldrick, 2008)'
_computing_molecular_graphics     'SHELXTL (Sheldrick, 2008)'
_computing_publication_material     'SHELXTL (Sheldrick, 2008)'
loop_
    _atom_site_type_symbol
    _atom_site_label
    _atom_site_fract_x
    _atom_site_fract_y
    _atom_site_fract_z
    _atom_site_U_iso_or_equiv
    _atom_site_adp_type
    _atom_site_calc_flag
    _atom_site_refinement_flags
    _atom_site_occupancy
    _atom_site_symmetry_multiplicity
    _atom_site_disorder_assembly
    _atom_site_disorder_group
    Si Si1 0.73346(5) 0.73464(5) 1.08693(5) 0.02948(16) Uani d . 1 1 . .
    Si Si2 0.27477(5) 0.80890(5) 0.83890(5) 0.02739(15) Uani d . 1 1 . .
    O O1 0.77590(13) 0.91083(15) 0.81335(14) 0.0447(4) Uani d . 1 1 . .
    O O2 0.81690(12) 0.76114(14) 0.74003(13) 0.0418(4) Uani d D 1 1 . .
    O O3 0.59560(14) 0.92819(15) 0.63566(13) 0.0451(4) Uani d . 1 1 A .
    O O4 0.56124(12) 0.74465(14) 0.67925(11) 0.0349(4) Uani d . 1 1 A .
    C C1 0.59901(16) 0.76175(17) 1.01700(17) 0.0245(4) Uani d . 1 1 A .
    C C2 0.47780(16) 0.73924(17) 1.08678(16) 0.0232(4) Uani d . 1 1 . .
    C C3 0.38661(16) 0.74403(17) 1.03477(16) 0.0216(4) Uani d . 1 1 . .
    C C4 0.40993(16) 0.77728(17) 0.91040(16) 0.0231(4) Uani d . 1 1 . .
    C C5 0.53145(17) 0.79973(18) 0.84046(16) 0.0247(4) Uani d . 1 1 A .
    C C6 0.62236(16) 0.79331(17) 0.89246(17) 0.0252(4) Uani d . 1 1 . .
    C C7 0.74488(18) 0.8302(2) 0.81181(18) 0.0312(5) Uani d . 1 1 A .
    C C8 0.9196(6) 0.8173(6) 0.6438(7) 0.0543(17) Uani d PD 0.568(5) 1 A 1
    H H8A 0.9635 0.8450 0.6763 0.065 Uiso calc PR 0.568(5) 1 A 1
    H H8B 0.8814 0.8906 0.5795 0.065 Uiso calc PR 0.568(5) 1 A 1
    C C9 1.0145(4) 0.7134(5) 0.5967(4) 0.0716(19) Uani d PD 0.568(5) 1 A 1
    H H9A 1.0914 0.7403 0.5398 0.107 Uiso calc PR 0.568(5) 1 A 1
    H H9B 0.9722 0.6946 0.5560 0.107 Uiso calc PR 0.568(5) 1 A 1
    H H9C 1.0417 0.6378 0.6635 0.107 Uiso calc PR 0.568(5) 1 A 1
    C C8' 0.9492(8) 0.7716(10) 0.6688(10) 0.0543(17) Uani d PD 0.432(5) 1 A 2
    H H8'A 1.0016 0.6964 0.6453 0.065 Uiso calc PR 0.432(5) 1 A 2
    H H8'B 0.9947 0.7790 0.7159 0.065 Uiso calc PR 0.432(5) 1 A 2
    C C9' 0.9316(6) 0.8881(7) 0.5594(6) 0.090(3) Uani d PD 0.432(5) 1 A 2
    H H9'A 1.0171 0.9018 0.5115 0.136 Uiso calc PR 0.432(5) 1 A 2
    H H9'B 0.8752 0.9609 0.5841 0.136 Uiso calc PR 0.432(5) 1 A 2
    H H9'C 0.8912 0.8774 0.5113 0.136 Uiso calc PR 0.432(5) 1 A 2
    C C10 0.89613(18) 0.6606(2) 1.0013(2) 0.0452(6) Uani d . 1 1 . .
    H H10A 0.9650 0.6464 1.0368 0.068 Uiso calc R 1 1 . .
    H H10B 0.9123 0.7168 0.9175 0.068 Uiso calc R 1 1 . .
    H H10C 0.8962 0.5799 1.0047 0.068 Uiso calc R 1 1 . .
    C C11 0.7302(2) 0.8833(2) 1.0921(2) 0.0440(6) Uani d . 1 1 . .
    H H11A 0.7997 0.8663 1.1282 0.066 Uiso calc R 1 1 . .
    H H11B 0.6452 0.9175 1.1403 0.066 Uiso calc R 1 1 . .
    H H11C 0.7441 0.9446 1.0105 0.066 Uiso calc R 1 1 . .
    C C12 0.72081(19) 0.6150(2) 1.24164(19) 0.0405(6) Uani d . 1 1 . .
    H H12A 0.7912 0.6043 1.2734 0.061 Uiso calc R 1 1 . .
    H H12B 0.7286 0.5344 1.2391 0.061 Uiso calc R 1 1 . .
    H H12C 0.6360 0.6435 1.2936 0.061 Uiso calc R 1 1 . .
    C C13 0.43822(16) 0.71655(18) 1.21850(16) 0.0248(4) Uani d . 1 1 . .
    C C14 0.41489(17) 0.8136(2) 1.25575(18) 0.0318(5) Uani d . 1 1 . .
    H H14A 0.4273 0.8919 1.1977 0.038 Uiso calc R 1 1 . .
    C C15 0.3737(2) 0.7989(2) 1.3765(2) 0.0438(6) Uani d . 1 1 . .
    H H15A 0.3586 0.8665 1.4008 0.053 Uiso calc R 1 1 . .
    C C16 0.3547(2) 0.6856(2) 1.4612(2) 0.0464(6) Uani d . 1 1 . .
    H H16A 0.3266 0.6748 1.5441 0.056 Uiso calc R 1 1 . .
    C C17 0.37663(19) 0.5881(2) 1.42545(19) 0.0414(6) Uani d . 1 1 . .
    H H17A 0.3634 0.5102 1.4839 0.050 Uiso calc R 1 1 . .
    C C18 0.41791(17) 0.60276(19) 1.30465(17) 0.0302(5) Uani d . 1 1 . .
    H H18A 0.4323 0.5352 1.2807 0.036 Uiso calc R 1 1 . .
    C C19 0.26591(16) 0.70700(19) 1.11783(16) 0.0242(4) Uani d . 1 1 . .
    C C20 0.16765(17) 0.7812(2) 1.18300(17) 0.0322(5) Uani d . 1 1 . .
    H H20A 0.1745 0.8595 1.1726 0.039 Uiso calc R 1 1 . .
    C C21 0.05982(19) 0.7405(2) 1.26302(19) 0.0436(6) Uani d . 1 1 . .
    H H21A -0.0072 0.7912 1.3070 0.052 Uiso calc R 1 1 . .
    C C22 0.0498(2) 0.6273(3) 1.2788(2) 0.0483(7) Uani d . 1 1 . .
    H H22A -0.0237 0.5996 1.3342 0.058 Uiso calc R 1 1 . .
    C C23 0.1457(2) 0.5537(2) 1.21452(19) 0.0434(6) Uani d . 1 1 . .
    H H23A 0.1383 0.4756 1.2250 0.052 Uiso calc R 1 1 . .
    C C24 0.25341(18) 0.5944(2) 1.13433(18) 0.0324(5) Uani d . 1 1 . .
    H H24A 0.3196 0.5434 1.0901 0.039 Uiso calc R 1 1 . .
    C C25 0.10646(17) 0.8685(2) 0.92639(18) 0.0355(5) Uani d . 1 1 . .
    H H25A 0.0419 0.8829 0.8859 0.053 Uiso calc R 1 1 . .
    H H25B 0.0982 0.9477 0.9320 0.053 Uiso calc R 1 1 . .
    H H25C 0.0910 0.8060 1.0072 0.053 Uiso calc R 1 1 . .
    C C26 0.2847(2) 0.6650(2) 0.8199(2) 0.0428(6) Uani d . 1 1 . .
    H H26A 0.2147 0.6837 0.7835 0.064 Uiso calc R 1 1 . .
    H H26B 0.2747 0.5979 0.8984 0.064 Uiso calc R 1 1 . .
    H H26C 0.3697 0.6375 0.7677 0.064 Uiso calc R 1 1 . .
    C C27 0.28319(19) 0.9412(2) 0.69133(18) 0.0433(6) Uani d . 1 1 . .
    H H27A 0.2133 0.9556 0.6570 0.065 Uiso calc R 1 1 . .
    H H27B 0.3683 0.9194 0.6365 0.065 Uiso calc R 1 1 . .
    H H27C 0.2725 1.0179 0.7032 0.065 Uiso calc R 1 1 . .
    C C28 0.56678(17) 0.8339(2) 0.70744(18) 0.0308(5) Uani d . 1 1 . .
    C C29 0.5882(2) 0.7649(2) 0.55243(18) 0.0455(6) Uani d . 1 1 . .
    H H29A 0.5612 0.8563 0.5071 0.055 Uiso calc R 1 1 A .
    H H29B 0.5362 0.7248 0.5424 0.055 Uiso calc R 1 1 . .
    C C30 0.7289(2) 0.7116(2) 0.5031(2) 0.0568(7) Uani d . 1 1 A .
    H H30A 0.7442 0.7265 0.4180 0.085 Uiso calc R 1 1 . .
    H H30B 0.7554 0.6207 0.5469 0.085 Uiso calc R 1 1 . .
    H H30C 0.7804 0.7521 0.5118 0.085 Uiso calc R 1 1 . .
loop_
    _atom_site_aniso_label
    _atom_site_aniso_U_11
    _atom_site_aniso_U_22
    _atom_site_aniso_U_33
    _atom_site_aniso_U_12
    _atom_site_aniso_U_13
    _atom_site_aniso_U_23
    Si1 0.0278(3) 0.0246(3) 0.0402(3) -0.0068(2) -0.0132(2) -0.0112(3)
    Si2 0.0273(3) 0.0293(4) 0.0268(3) -0.0070(2) -0.0075(2) -0.0109(2)
    O1 0.0424(8) 0.0370(10) 0.0554(10) -0.0222(7) -0.0068(7) -0.0114(8)
    O2 0.0315(8) 0.0469(11) 0.0420(9) -0.0185(7) 0.0080(7) -0.0186(8)
    O3 0.0552(9) 0.0424(10) 0.0303(8) -0.0258(8) -0.0077(7) 0.0019(7)
    O4 0.0415(8) 0.0350(9) 0.0242(7) -0.0102(7) -0.0028(6) -0.0119(7)
    C1 0.0256(10) 0.0159(10) 0.0307(11) -0.0042(8) -0.0075(8) -0.0080(8)
    C2 0.0259(10) 0.0177(10) 0.0243(10) -0.0036(8) -0.0071(8) -0.0073(8)
    C3 0.0211(9) 0.0173(11) 0.0250(10) -0.0045(8) -0.0045(8) -0.0080(8)
    C4 0.0229(9) 0.0189(11) 0.0252(10) -0.0044(8) -0.0047(8) -0.0082(8)
    C5 0.0270(10) 0.0194(11) 0.0232(10) -0.0051(8) -0.0043(8) -0.0065(8)
    C6 0.0231(10) 0.0189(11) 0.0291(11) -0.0058(8) -0.0049(8) -0.0059(8)
    C7 0.0288(11) 0.0266(13) 0.0319(12) -0.0082(9) -0.0069(9) -0.0050(10)
    C8 0.036(3) 0.051(5) 0.051(4) -0.022(3) 0.015(3) -0.009(4)
    C9 0.042(3) 0.092(5) 0.062(3) -0.024(3) 0.011(2) -0.027(3)
    C8' 0.036(3) 0.051(5) 0.051(4) -0.022(3) 0.015(3) -0.009(4)
    C9' 0.061(4) 0.126(8) 0.049(4) -0.049(5) 0.008(4) 0.002(5)
    C10 0.0333(12) 0.0412(15) 0.0637(16) -0.0005(10) -0.0194(11) -0.0232(13)
    C11 0.0426(13) 0.0364(14) 0.0635(16) -0.0133(11) -0.0155(11) -0.0221(12)
    C12 0.0398(12) 0.0375(14) 0.0481(14) -0.0075(10) -0.0256(10) -0.0089(11)
    C13 0.0217(10) 0.0253(12) 0.0266(10) -0.0042(8) -0.0082(8) -0.0087(9)
    C14 0.0323(11) 0.0293(13) 0.0334(12) -0.0057(9) -0.0107(9) -0.0111(10)
    C15 0.0460(13) 0.0479(16) 0.0445(14) -0.0051(11) -0.0153(11) -0.0259(12)
    C16 0.0520(14) 0.0612(19) 0.0263(12) -0.0136(13) -0.0138(10) -0.0144(12)
    C17 0.0440(13) 0.0455(16) 0.0294(12) -0.0165(11) -0.0144(10) -0.0007(11)
    C18 0.0329(11) 0.0289(12) 0.0291(11) -0.0093(9) -0.0126(9) -0.0056(9)
    C19 0.0216(9) 0.0282(12) 0.0211(10) -0.0071(8) -0.0057(8) -0.0066(8)
    C20 0.0283(11) 0.0378(14) 0.0294(11) -0.0090(9) -0.0053(9) -0.0125(10)
    C21 0.0281(12) 0.0634(19) 0.0317(12) -0.0086(11) 0.0003(9) -0.0202(12)
    C22 0.0343(13) 0.0666(19) 0.0389(14) -0.0277(13) -0.0005(10) -0.0091(13)
    C23 0.0456(13) 0.0450(16) 0.0432(14) -0.0268(12) -0.0116(11) -0.0053(12)
    C24 0.0330(11) 0.0337(13) 0.0297(11) -0.0127(9) -0.0076(9) -0.0076(10)
    C25 0.0295(11) 0.0367(14) 0.0400(12) -0.0044(9) -0.0123(9) -0.0144(10)
    C26 0.0477(13) 0.0431(15) 0.0496(14) -0.0125(11) -0.0132(11) -0.0252(12)
    C27 0.0389(12) 0.0437(15) 0.0352(12) -0.0032(10) -0.0155(10) -0.0059(11)
    C28 0.0236(10) 0.0311(13) 0.0291(11) -0.0073(9) -0.0053(8) -0.0048(10)
    C29 0.0528(14) 0.0563(17) 0.0248(11) -0.0159(12) -0.0067(10) -0.0138(11)
    C30 0.0553(15) 0.070(2) 0.0390(14) -0.0144(13) 0.0011(12) -0.0271(14)
_geom_special_details
;
All e.s.d.'s (except the e.s.d. in the dihedral angle between two l.s. planes)
are estimated using the full covariance matrix. The cell e.s.d.'s are taken
into account individually in the estimation of e.s.d.'s in distances, angles
and torsion angles; correlations between e.s.d.'s in cell parameters are only
used when they are defined by crystal symmetry. An approximate (isotropic)
treatment of cell e.s.d.'s is used for estimating e.s.d.'s involving l.s.
planes.
;
loop_
    _geom_bond_atom_site_label_1
    _geom_bond_atom_site_label_2
    _geom_bond_site_symmetry_2
    _geom_bond_distance
    _geom_bond_publ_flag
    Si1 C11 . 1.858(2) ?
    Si1 C12 . 1.868(2) ?
    Si1 C10 . 1.872(2) ?
    Si1 C1 . 1.9214(19) ?
    Si2 C26 . 1.859(2) ?
    Si2 C25 . 1.869(2) ?
    Si2 C27 . 1.871(2) ?
    Si2 C4 . 1.9233(19) ?
    O1 C7 . 1.200(2) ?
    O2 C7 . 1.348(2) ?
    O2 C8' . 1.475(8) ?
    O2 C8 . 1.483(6) ?
    O3 C28 . 1.202(2) ?
    O4 C28 . 1.338(2) ?
    O4 C29 . 1.459(2) ?
    C1 C2 . 1.406(2) ?
    C1 C6 . 1.409(3) ?
    C2 C3 . 1.416(2) ?
    C2 C13 . 1.498(2) ?
    C3 C4 . 1.404(2) ?
    C3 C19 . 1.496(2) ?
    C4 C5 . 1.409(2) ?
    C5 C6 . 1.404(3) ?
    C5 C28 . 1.493(3) ?
    C6 C7 . 1.505(3) ?
    C8 C9 . 1.506(8) ?
    C8 H8A . 0.9900 ?
    C8 H8B . 0.9900 ?
    C9 H9A . 0.9800 ?
    C9 H9B . 0.9800 ?
    C9 H9C . 0.9800 ?
    C8' C9' . 1.504(8) ?
    C8' H8'A . 0.9900 ?
    C8' H8'B . 0.9900 ?
    C9' H9'A . 0.9800 ?
    C9' H9'B . 0.9800 ?
    C9' H9'C . 0.9800 ?
    C10 H10A . 0.9800 ?
    C10 H10B . 0.9800 ?
    C10 H10C . 0.9800 ?
    C11 H11A . 0.9800 ?
    C11 H11B . 0.9800 ?
    C11 H11C . 0.9800 ?
    C12 H12A . 0.9800 ?
    C12 H12B . 0.9800 ?
    C12 H12C . 0.9800 ?
    C13 C14 . 1.379(3) ?
    C13 C18 . 1.394(3) ?
    C14 C15 . 1.387(3) ?
    C14 H14A . 0.9500 ?
    C15 C16 . 1.380(3) ?
    C15 H15A . 0.9500 ?
    C16 C17 . 1.376(3) ?
    C16 H16A . 0.9500 ?
    C17 C18 . 1.387(3) ?
    C17 H17A . 0.9500 ?
    C18 H18A . 0.9500 ?
    C19 C24 . 1.374(3) ?
    C19 C20 . 1.397(3) ?
    C20 C21 . 1.390(3) ?
    C20 H20A . 0.9500 ?
    C21 C22 . 1.372(3) ?
    C21 H21A . 0.9500 ?
    C22 C23 . 1.377(3) ?
    C22 H22A . 0.9500 ?
    C23 C24 . 1.389(3) ?
    C23 H23A . 0.9500 ?
    C24 H24A . 0.9500 ?
    C25 H25A . 0.9800 ?
    C25 H25B . 0.9800 ?
    C25 H25C . 0.9800 ?
    C26 H26A . 0.9800 ?
    C26 H26B . 0.9800 ?
    C26 H26C . 0.9800 ?
    C27 H27A . 0.9800 ?
    C27 H27B . 0.9800 ?
    C27 H27C . 0.9800 ?
    C29 C30 . 1.481(3) ?
    C29 H29A . 0.9900 ?
    C29 H29B . 0.9900 ?
    C30 H30A . 0.9800 ?
    C30 H30B . 0.9800 ?
    C30 H30C . 0.9800 ?
loop_
    _geom_angle_atom_site_label_1
    _geom_angle_atom_site_label_2
    _geom_angle_atom_site_label_3
    _geom_angle_site_symmetry_1
    _geom_angle_site_symmetry_3
    _geom_angle
    _geom_angle_publ_flag
    C11 Si1 C12 . . 108.75(11) ?
    C11 Si1 C10 . . 111.67(10) ?
    C12 Si1 C10 . . 102.99(11) ?
    C11 Si1 C1 . . 111.51(9) ?
    C12 Si1 C1 . . 112.47(9) ?
    C10 Si1 C1 . . 109.18(9) ?
    C26 Si2 C25 . . 108.78(10) ?
    C26 Si2 C27 . . 110.16(11) ?
    C25 Si2 C27 . . 102.15(10) ?
    C26 Si2 C4 . . 111.22(9) ?
    C25 Si2 C4 . . 113.09(8) ?
    C27 Si2 C4 . . 111.07(10) ?
    C7 O2 C8' . . 119.7(7) ?
    C7 O2 C8 . . 111.5(4) ?
    C8' O2 C8 . . 21.5(4) ?
    C28 O4 C29 . . 117.80(17) ?
    C2 C1 C6 . . 116.18(16) ?
    C2 C1 Si1 . . 122.45(14) ?
    C6 C1 Si1 . . 121.06(13) ?
    C1 C2 C3 . . 121.63(16) ?
    C1 C2 C13 . . 120.41(15) ?
    C3 C2 C13 . . 117.86(15) ?
    C4 C3 C2 . . 121.75(16) ?
    C4 C3 C19 . . 120.70(15) ?
    C2 C3 C19 . . 117.50(15) ?
    C3 C4 C5 . . 116.57(15) ?
    C3 C4 Si2 . . 121.16(13) ?
    C5 C4 Si2 . . 121.90(13) ?
    C6 C5 C4 . . 121.50(16) ?
    C6 C5 C28 . . 117.65(16) ?
    C4 C5 C28 . . 120.84(16) ?
    C5 C6 C1 . . 122.30(16) ?
    C5 C6 C7 . . 118.89(16) ?
    C1 C6 C7 . . 118.67(16) ?
    O1 C7 O2 . . 123.88(18) ?
    O1 C7 C6 . . 123.30(19) ?
    O2 C7 C6 . . 112.80(18) ?
    O2 C8 C9 . . 105.0(5) ?
    O2 C8 H8A . . 110.8 ?
    C9 C8 H8A . . 110.8 ?
    O2 C8 H8B . . 110.8 ?
    C9 C8 H8B . . 110.8 ?
    H8A C8 H8B . . 108.8 ?
    C8 C9 H9A . . 109.5 ?
    C8 C9 H9B . . 109.5 ?
    H9A C9 H9B . . 109.5 ?
    C8 C9 H9C . . 109.5 ?
    H9A C9 H9C . . 109.5 ?
    H9B C9 H9C . . 109.5 ?
    O2 C8' C9' . . 106.5(6) ?
    O2 C8' H8'A . . 110.4 ?
    C9' C8' H8'A . . 110.4 ?
    O2 C8' H8'B . . 110.4 ?
    C9' C8' H8'B . . 110.4 ?
    H8'A C8' H8'B . . 108.6 ?
    C8' C9' H9'A . . 109.5 ?
    C8' C9' H9'B . . 109.5 ?
    H9'A C9' H9'B . . 109.5 ?
    C8' C9' H9'C . . 109.5 ?
    H9'A C9' H9'C . . 109.5 ?
    H9'B C9' H9'C . . 109.5 ?
    Si1 C10 H10A . . 109.5 ?
    Si1 C10 H10B . . 109.5 ?
    H10A C10 H10B . . 109.5 ?
    Si1 C10 H10C . . 109.5 ?
    H10A C10 H10C . . 109.5 ?
    H10B C10 H10C . . 109.5 ?
    Si1 C11 H11A . . 109.5 ?
    Si1 C11 H11B . . 109.5 ?
    H11A C11 H11B . . 109.5 ?
    Si1 C11 H11C . . 109.5 ?
    H11A C11 H11C . . 109.5 ?
    H11B C11 H11C . . 109.5 ?
    Si1 C12 H12A . . 109.5 ?
    Si1 C12 H12B . . 109.5 ?
    H12A C12 H12B . . 109.5 ?
    Si1 C12 H12C . . 109.5 ?
    H12A C12 H12C . . 109.5 ?
    H12B C12 H12C . . 109.5 ?
    C14 C13 C18 . . 118.75(19) ?
    C14 C13 C2 . . 118.88(18) ?
    C18 C13 C2 . . 122.30(19) ?
    C13 C14 C15 . . 121.2(2) ?
    C13 C14 H14A . . 119.4 ?
    C15 C14 H14A . . 119.4 ?
    C16 C15 C14 . . 119.6(2) ?
    C16 C15 H15A . . 120.2 ?
    C14 C15 H15A . . 120.2 ?
    C17 C16 C15 . . 119.9(2) ?
    C17 C16 H16A . . 120.1 ?
    C15 C16 H16A . . 120.1 ?
    C16 C17 C18 . . 120.5(2) ?
    C16 C17 H17A . . 119.8 ?
    C18 C17 H17A . . 119.8 ?
    C17 C18 C13 . . 120.1(2) ?
    C17 C18 H18A . . 120.0 ?
    C13 C18 H18A . . 120.0 ?
    C24 C19 C20 . . 118.84(18) ?
    C24 C19 C3 . . 119.20(17) ?
    C20 C19 C3 . . 121.90(18) ?
    C21 C20 C19 . . 119.9(2) ?
    C21 C20 H20A . . 120.0 ?
    C19 C20 H20A . . 120.0 ?
    C22 C21 C20 . . 120.3(2) ?
    C22 C21 H21A . . 119.9 ?
    C20 C21 H21A . . 119.9 ?
    C21 C22 C23 . . 120.3(2) ?
    C21 C22 H22A . . 119.9 ?
    C23 C22 H22A . . 119.9 ?
    C22 C23 C24 . . 119.5(2) ?
    C22 C23 H23A . . 120.3 ?
    C24 C23 H23A . . 120.3 ?
    C19 C24 C23 . . 121.2(2) ?
    C19 C24 H24A . . 119.4 ?
    C23 C24 H24A . . 119.4 ?
    Si2 C25 H25A . . 109.5 ?
    Si2 C25 H25B . . 109.5 ?
    H25A C25 H25B . . 109.5 ?
    Si2 C25 H25C . . 109.5 ?
    H25A C25 H25C . . 109.5 ?
    H25B C25 H25C . . 109.5 ?
    Si2 C26 H26A . . 109.5 ?
    Si2 C26 H26B . . 109.5 ?
    H26A C26 H26B . . 109.5 ?
    Si2 C26 H26C . . 109.5 ?
    H26A C26 H26C . . 109.5 ?
    H26B C26 H26C . . 109.5 ?
    Si2 C27 H27A . . 109.5 ?
    Si2 C27 H27B . . 109.5 ?
    H27A C27 H27B . . 109.5 ?
    Si2 C27 H27C . . 109.5 ?
    H27A C27 H27C . . 109.5 ?
    H27B C27 H27C . . 109.5 ?
    O3 C28 O4 . . 124.7(2) ?
    O3 C28 C5 . . 125.0(2) ?
    O4 C28 C5 . . 110.34(17) ?
    O4 C29 C30 . . 111.25(17) ?
    O4 C29 H29A . . 109.4 ?
    C30 C29 H29A . . 109.4 ?
    O4 C29 H29B . . 109.4 ?
    C30 C29 H29B . . 109.4 ?
    H29A C29 H29B . . 108.0 ?
    C29 C30 H30A . . 109.5 ?
    C29 C30 H30B . . 109.5 ?
    H30A C30 H30B . . 109.5 ?
    C29 C30 H30C . . 109.5 ?
    H30A C30 H30C . . 109.5 ?
    H30B C30 H30C . . 109.5 ?
loop_
    _geom_torsion_atom_site_label_1
    _geom_torsion_atom_site_label_2
    _geom_torsion_atom_site_label_3
    _geom_torsion_atom_site_label_4
    _geom_torsion_site_symmetry_1
    _geom_torsion_site_symmetry_2
    _geom_torsion_site_symmetry_3
    _geom_torsion_site_symmetry_4
    _geom_torsion
    _geom_torsion_publ_flag
    C11 Si1 C1 C2 . . . . -96.97(18) ?
    C12 Si1 C1 C2 . . . . 25.50(19) ?
    C10 Si1 C1 C2 . . . . 139.16(16) ?
    C11 Si1 C1 C6 . . . . 89.57(18) ?
    C12 Si1 C1 C6 . . . . -147.96(16) ?
    C10 Si1 C1 C6 . . . . -34.30(19) ?
    C6 C1 C2 C3 . . . . 2.0(3) ?
    Si1 C1 C2 C3 . . . . -171.72(14) ?
    C6 C1 C2 C13 . . . . -174.44(17) ?
    Si1 C1 C2 C13 . . . . 11.8(2) ?
    C1 C2 C3 C4 . . . . -3.1(3) ?
    C13 C2 C3 C4 . . . . 173.50(17) ?
    C1 C2 C3 C19 . . . . 174.46(17) ?
    C13 C2 C3 C19 . . . . -9.0(2) ?
    C2 C3 C4 C5 . . . . 3.0(3) ?
    C19 C3 C4 C5 . . . . -174.47(16) ?
    C2 C3 C4 Si2 . . . . -170.20(14) ?
    C19 C3 C4 Si2 . . . . 12.4(2) ?
    C26 Si2 C4 C3 . . . . -94.38(17) ?
    C25 Si2 C4 C3 . . . . 28.36(19) ?
    C27 Si2 C4 C3 . . . . 142.54(16) ?
    C26 Si2 C4 C5 . . . . 92.81(18) ?
    C25 Si2 C4 C5 . . . . -144.45(16) ?
    C27 Si2 C4 C5 . . . . -30.27(18) ?
    C3 C4 C5 C6 . . . . -2.1(3) ?
    Si2 C4 C5 C6 . . . . 171.00(14) ?
    C3 C4 C5 C28 . . . . 179.11(17) ?
    Si2 C4 C5 C28 . . . . -7.8(3) ?
    C4 C5 C6 C1 . . . . 1.3(3) ?
    C28 C5 C6 C1 . . . . -179.87(18) ?
    C4 C5 C6 C7 . . . . -174.30(17) ?
    C28 C5 C6 C7 . . . . 4.5(3) ?
    C2 C1 C6 C5 . . . . -1.2(3) ?
    Si1 C1 C6 C5 . . . . 172.65(14) ?
    C2 C1 C6 C7 . . . . 174.43(17) ?
    Si1 C1 C6 C7 . . . . -11.7(2) ?
    C8' O2 C7 O1 . . . . 7.8(5) ?
    C8 O2 C7 O1 . . . . -14.2(4) ?
    C8' O2 C7 C6 . . . . -170.8(4) ?
    C8 O2 C7 C6 . . . . 167.2(4) ?
    C5 C6 C7 O1 . . . . 123.1(2) ?
    C1 C6 C7 O1 . . . . -52.7(3) ?
    C5 C6 C7 O2 . . . . -58.3(2) ?
    C1 C6 C7 O2 . . . . 125.97(19) ?
    C7 O2 C8 C9 . . . . 163.3(4) ?
    C8' O2 C8 C9 . . . . 46(2) ?
    C7 O2 C8' C9' . . . . -81.0(11) ?
    C8 O2 C8' C9' . . . . -8(2) ?
    C1 C2 C13 C14 . . . . 66.6(2) ?
    C3 C2 C13 C14 . . . . -110.0(2) ?
    C1 C2 C13 C18 . . . . -116.6(2) ?
    C3 C2 C13 C18 . . . . 66.8(2) ?
    C18 C13 C14 C15 . . . . 0.9(3) ?
    C2 C13 C14 C15 . . . . 177.77(16) ?
    C13 C14 C15 C16 . . . . -0.4(3) ?
    C14 C15 C16 C17 . . . . -0.1(3) ?
    C15 C16 C17 C18 . . . . 0.1(3) ?
    C16 C17 C18 C13 . . . . 0.4(3) ?
    C14 C13 C18 C17 . . . . -0.8(3) ?
    C2 C13 C18 C17 . . . . -177.62(15) ?
    C4 C3 C19 C24 . . . . 69.9(2) ?
    C2 C3 C19 C24 . . . . -107.7(2) ?
    C4 C3 C19 C20 . . . . -112.8(2) ?
    C2 C3 C19 C20 . . . . 69.7(2) ?
    C24 C19 C20 C21 . . . . 0.1(3) ?
    C3 C19 C20 C21 . . . . -177.23(16) ?
    C19 C20 C21 C22 . . . . 0.3(3) ?
    C20 C21 C22 C23 . . . . -0.7(3) ?
    C21 C22 C23 C24 . . . . 0.6(3) ?
    C20 C19 C24 C23 . . . . -0.3(3) ?
    C3 C19 C24 C23 . . . . 177.18(17) ?
    C22 C23 C24 C19 . . . . -0.1(3) ?
    C29 O4 C28 O3 . . . . -2.0(3) ?
    C29 O4 C28 C5 . . . . 177.76(14) ?
    C6 C5 C28 O3 . . . . -56.6(3) ?
    C4 C5 C28 O3 . . . . 122.3(2) ?
    C6 C5 C28 O4 . . . . 123.73(18) ?
    C4 C5 C28 O4 . . . . -57.5(2) ?
    C28 O4 C29 C30 . . . . 90.7(2) ?
loop_
    _geom_hbond_atom_site_label_D
    _geom_hbond_atom_site_label_H
    _geom_hbond_atom_site_label_A
    _geom_hbond_site_symmetry_A
    _geom_hbond_distance_DH
    _geom_hbond_distance_HA
    _geom_hbond_distance_DA
    _geom_hbond_angle_DHA
    _geom_hbond_publ_flag
    C10 H10B O1 . 0.98 2.39 3.116(3) 131 yes
    C27 H27B O4 . 0.98 2.43 3.137(3) 129 yes
data_global
_journal_date_recd_electronic     2011-05-29
_journal_date_accepted     2011-06-19
_journal_name_full     'Acta Crystallographica, Section E'
_journal_year     2011
_journal_volume     67
_journal_issue      7
_journal_page_first     o1864
_journal_page_last     o1864
_journal_paper_category     QO
_journal_coeditor_code     CV5108
_publ_contact_author_name     'Hongmei Qu'
_publ_contact_author_address
;
School of Chemical Engineering and Technology
Tianjin University
Tianjin 300072
People's Republic of China
;
_publ_contact_author_email     'ququhongmei@126.com'
_publ_contact_author_fax     ?
_publ_contact_author_phone     '(+86)13512888615'
_publ_section_title
;
Diethyl 4,5-diphenyl-3,6-bis(trimethylsilyl)benzene-1,2-dicarboxylate
;
loop_
    _publ_author_name
    _publ_author_footnote
    _publ_author_address
    'Zhang, Jing' .
;
School of Chemical Engineering and Technology
Tianjin University
Tianjin 300072
People's Republic of China
;
    'Qu, Hongmei' .
;
School of Chemical Engineering and Technology
Tianjin University
Tianjin 300072
People's Republic of China
;
    'Zhang, Zhenyu' .
;
School of Chemical Engineering and Technology
Tianjin University
Tianjin 300072
People's Republic of China
;
    'Zhou, Lishan' .
;
Tianjin Research and Design Institute of Chemical Industry
Tianjin 300131,
People's Republic of China
;
