# Supplementary material for: Diethyl 4,5-diphenyl-3,6-bis­(trimethyl­sil­yl)benzene-1,2-dicarboxyl­ate
Source: Acta Crystallogr Sect E Struct Rep Online. 2011 Jun 30;67(Pt 7):o1864. doi: 10.1107/S160053681102397X (PMC3152123; doi:10.1107/S160053681102397X)
Supplement: Supplementary file 2 [file e-67-o1864-Isup2.hkl]

# 
# h,k,l, Fc-squared, Fo-squared, sigma(Fo-squared) and status flag 
# 
data_I
_shelx_title ' r90612c in P-1' 
_shelx_refln_list_code          4 
_shelx_F_calc_maximum       95.60 
_exptl_crystal_F_000       556.00 
_reflns_d_resolution_high  0.7599 
 
loop_ 
 _symmetry_equiv_pos_as_xyz 
 'x, y, z' 
 '-x, -y, -z' 
 
_cell_length_a    11.5338 
_cell_length_b    12.3885 
_cell_length_c    12.8526 
_cell_angle_alpha  63.402 
_cell_angle_beta   67.632 
_cell_angle_gamma  65.987 
 
_shelx_F_squared_multiplier     1.000 
 
loop_ 
 _refln_index_h 
 _refln_index_k 
 _refln_index_l 
 _refln_F_squared_calc 
 _refln_F_squared_meas 
 _refln_F_squared_sigma 
 _refln_observed_status 
   4   0   0      360.66      271.09      9.80 o 
   5   0   0      147.78      145.71      8.41 o 
   6   0   0     5658.66     5017.75    164.62 o 
   7   0   0     1474.51     1352.46     28.13 o 
   8   0   0      182.18      151.60      6.28 o 
   9   0   0     1215.46     1233.97     41.66 o 
  10   0   0       19.35       18.60      9.79 o 
  11   0   0      341.36      341.57     44.78 o 
  12   0   0        4.04        0.74     14.23 o 
  13   0   0      159.40      163.70     29.93 o 
 -13   1   0        6.58        7.05     10.77 o 
 -12   1   0        7.23       10.46      8.54 o 
 -11   1   0        0.87        3.27      5.27 o 
 -10   1   0       43.54       39.28     20.41 o 
  -9   1   0        0.74        2.94      5.71 o 
  -8   1   0       84.46       89.57     10.14 o 
  -7   1   0       22.45       20.25      1.27 o 
  -6   1   0      238.74      231.23     11.12 o 
  -5   1   0      666.65      612.53      8.18 o 
  -4   1   0      314.36      300.93      4.32 o 
  -3   1   0      796.15      734.58      7.92 o 
  -2   1   0       93.61       95.87      4.11 o 
  -1   1   0       66.84       79.75      6.41 o 
   0   1   0      249.67      280.20     29.64 o 
   1   1   0      425.15      402.66     15.63 o 
   2   1   0      534.46      489.10      4.92 o 
   3   1   0      186.58      213.15      6.39 o 
   4   1   0      980.55      923.10     11.84 o 
   5   1   0      225.23      205.59      5.88 o 
   6   1   0       87.04       91.25      5.48 o 
   7   1   0       19.66       17.09      2.03 o 
   8   1   0       48.41       47.93      4.01 o 
   9   1   0        4.72        3.75      2.84 o 
  10   1   0       19.03       14.87      9.42 o 
  11   1   0       16.97       21.74     10.62 o 
  12   1   0        8.78        6.70     14.31 o 
  13   1   0        8.85        6.99      5.68 o 
 -11   2   0      410.78      392.87     34.51 o 
 -10   2   0       59.08       63.69      9.58 o 
  -9   2   0      670.64      704.63     45.19 o 
  -8   2   0       46.96       48.48     10.35 o 
  -7   2   0      205.39      208.38      4.48 o 
  -6   2   0     2232.05     2216.80     40.73 o 
  -5   2   0       65.30       62.60      4.27 o 
  -4   2   0     1288.27     1312.73     31.21 o 
  -3   2   0       62.66       48.43      4.65 o 
  -2   2   0     1419.78     1403.27     10.81 o 
   1   2   0      454.98      409.79      7.53 o 
   2   2   0      454.39      452.13      7.31 o 
   3   2   0      848.05      823.41     11.18 o 
   4   2   0       31.78       43.73      7.98 o 
   5   2   0      815.30      884.75     12.61 o 
   6   2   0       57.31       79.14      3.06 o 
   7   2   0      594.45      541.12     12.65 o 
   8   2   0        8.06       10.08      5.39 o 
   9   2   0      342.29      338.49     18.04 o 
  10   2   0        2.53        4.44      4.63 o 
  11   2   0      103.40      108.83     17.18 o 
  12   2   0       24.73       24.74     28.72 o 
  13   2   0      105.10      102.65     35.28 o 
 -11   3   0        0.77        3.98      6.83 o 
 -10   3   0        0.05       -0.62      6.27 o 
  -9   3   0        6.25        5.63      6.13 o 
  -8   3   0       27.30       29.86     18.71 o 
  -7   3   0        2.43        1.88      1.47 o 
  -6   3   0      166.21      158.04      5.35 o 
  -5   3   0      143.35      154.86      9.18 o 
  -4   3   0      208.12      207.71      5.38 o 
  -3   3   0      183.29      193.81      5.71 o 
  -2   3   0       23.45       22.04      1.72 o 
  -1   3   0        2.56        6.98      2.85 o 
   0   3   0      698.36      643.29     10.78 o 
   1   3   0     1061.99      933.03     26.18 o 
   2   3   0       63.93       81.31      6.05 o 
   3   3   0      732.83      696.49     46.31 o 
   4   3   0      140.16      155.91      5.97 o 
   5   3   0       97.06      170.08     12.58 o 
   6   3   0        9.24        6.62      3.31 o 
   7   3   0       47.47       52.74      3.83 o 
   8   3   0       36.28       33.16      3.26 o 
   9   3   0       77.69       75.81      5.25 o 
  10   3   0       17.80       18.29      4.20 o 
  11   3   0       36.16       38.00      7.74 o 
  12   3   0       16.84       29.78     23.76 o 
  13   3   0        0.22        4.38     10.21 o 
 -11   4   0        8.18        1.45      7.81 o 
 -10   4   0        7.54       10.35     12.14 o 
  -9   4   0      221.13      266.45     37.56 o 
  -8   4   0      138.60      146.95     13.88 o 
  -7   4   0       79.37       73.02      7.80 o 
  -6   4   0       15.22        9.23      3.08 o 
  -5   4   0      149.80      143.44      6.42 o 
  -4   4   0        0.60       12.80      5.06 o 
  -3   4   0      286.63      260.50      7.04 o 
  -2   4   0      104.15      124.54      7.53 o 
  -1   4   0       23.62       38.65      2.66 o 
   0   4   0     1271.23     1231.38     14.52 o 
   1   4   0     4431.67     4444.60     51.54 o 
   2   4   0      152.95      204.92     10.10 o 
   3   4   0       30.56       22.21      2.57 o 
   4   4   0       58.19       56.90      4.81 o 
   5   4   0      349.40      496.89     14.12 o 
   6   4   0       26.69       27.79      5.02 o 
   7   4   0     1423.91     1427.84     32.87 o 
   8   4   0      415.13      444.35     17.17 o 
   9   4   0      221.79      224.27     11.27 o 
  10   4   0        0.38        1.24      1.80 o 
  11   4   0       64.23       64.17     11.93 o 
  12   4   0        2.55       -4.02     13.41 o 
  13   4   0        6.31        4.57     11.08 o 
  14   4   0        3.01        2.60      6.82 o 
 -11   5   0        0.37        2.54      6.58 o 
 -10   5   0        2.17        1.48      7.21 o 
  -9   5   0      151.81      145.38     25.68 o 
  -8   5   0       38.73       40.92     32.00 o 
  -7   5   0        0.09        0.34      2.30 o 
  -6   5   0       10.33        9.61      9.11 o 
  -5   5   0      271.01      297.78     17.03 o 
  -4   5   0      129.07      138.99      8.62 o 
  -3   5   0       45.96       47.47      4.44 o 
  -2   5   0       24.39       19.59      2.69 o 
  -1   5   0        1.23        1.46      3.07 o 
   0   5   0      408.33      465.14     15.82 o 
   1   5   0     1248.64     1205.63     32.17 o 
   2   5   0      534.84      554.06     18.52 o 
   3   5   0      192.47      227.14     14.00 o 
   4   5   0       77.93       86.98     10.75 o 
   5   5   0        1.90       22.89     16.57 o 
   6   5   0       55.05       66.15      6.94 o 
   7   5   0      178.33      184.08     12.53 o 
   8   5   0      169.91      190.57      9.49 o 
   9   5   0      146.74      163.70     10.80 o 
  10   5   0       12.18       12.18      5.94 o 
  11   5   0        0.15        0.70      4.11 o 
  12   5   0       52.65       53.75     60.58 o 
  13   5   0        0.83        3.02      7.25 o 
 -10   6   0        6.29       11.64     11.27 o 
  -9   6   0      103.93       89.87     44.05 o 
  -8   6   0      226.75      208.72     31.90 o 
  -7   6   0       30.12       31.18      9.22 o 
  -6   6   0      143.31      150.71     16.90 o 
  -5   6   0      752.69      810.18     47.81 o 
  -4   6   0      102.98      101.44      8.51 o 
  -3   6   0      887.99      895.18     82.80 o 
  -2   6   0       33.33       36.48     11.56 o 
  -1   6   0        6.52        8.25      5.18 o 
   0   6   0     2135.86     2185.28     58.01 o 
   1   6   0     1189.71     1101.50     32.97 o 
   2   6   0        9.69       16.22     17.30 o 
   3   6   0      512.13      556.89     20.84 o 
   4   6   0      138.10      150.43      9.60 o 
   5   6   0      138.42      166.45     18.66 o 
   6   6   0       54.15       72.24      7.93 o 
   7   6   0      143.16      138.50      9.33 o 
   8   6   0      289.79      373.12     22.46 o 
   9   6   0      102.53       97.33     11.96 o 
  10   6   0       48.42       60.61      9.04 o 
  11   6   0        0.56       -1.63      3.16 o 
  12   6   0        9.86        7.56     15.21 o 
  13   6   0        9.15       10.04     11.82 o 
  -9   7   0       39.53       19.92     21.95 o 
  -8   7   0      121.11      118.30     20.86 o 
  -7   7   0       50.57       51.40     42.23 o 
  -6   7   0       35.86       42.98      8.62 o 
  -5   7   0      256.64      402.85     83.50 o 
  -4   7   0       31.22       53.53     19.81 o 
  -3   7   0      621.04      760.53     91.92 o 
  -2   7   0       38.91       35.79     24.12 o 
  -1   7   0      606.87      691.29     30.97 o 
   1   7   0     1575.05     1375.01     64.79 o 
   2   7   0      156.54      164.63     21.34 o 
   3   7   0     1550.56     1543.57     71.62 o 
   4   7   0      344.95      398.67     22.27 o 
   5   7   0       57.51       52.49      7.76 o 
   6   7   0      253.57      249.80     15.79 o 
   7   7   0        2.39        3.68      6.16 o 
   8   7   0      740.86      832.51     25.53 o 
   9   7   0       50.93       49.54      6.96 o 
  10   7   0      404.29      424.26     37.01 o 
  11   7   0       32.75       30.02     13.72 o 
  12   7   0      247.35      236.59     35.11 o 
  13   7   0       70.14      103.69     46.14 o 
  -9   8   0        0.27        2.56      8.08 o 
  -8   8   0       29.13       17.05     26.07 o 
  -7   8   0        5.19        3.83      8.70 o 
  -6   8   0       59.95       58.01     16.31 o 
  -5   8   0       22.46       17.46      8.88 o 
  -4   8   0       28.97       36.56     22.14 o 
  -3   8   0      427.64      426.86     17.29 o 
  -2   8   0       99.91       98.21     13.87 o 
  -1   8   0       18.75       18.74     12.75 o 
   0   8   0        0.01       -0.45      8.09 o 
   1   8   0       28.23       33.60      8.15 o 
   2   8   0       80.95       81.03     10.32 o 
   3   8   0      111.27       86.16      9.30 o 
   4   8   0       82.52      113.72     13.04 o 
   5   8   0       24.25       12.14     10.58 o 
   6   8   0      201.16      199.25     20.17 o 
   7   8   0       59.70       67.91     33.82 o 
   8   8   0      368.18      386.70     27.40 o 
   9   8   0        5.14        3.87      4.09 o 
  10   8   0       18.32       18.41      7.83 o 
  11   8   0       12.32        9.74      5.91 o 
  12   8   0       25.17       16.39     32.18 o 
  13   8   0        1.78        4.75     19.38 o 
  -8   9   0      123.91      126.98     24.96 o 
  -7   9   0      196.60      197.36     49.38 o 
  -6   9   0       10.57        5.02      9.23 o 
  -5   9   0      179.66      182.64     23.88 o 
  -4   9   0      231.95      257.13     42.47 o 
  -3   9   0      327.79      371.94     25.38 o 
  -2   9   0       18.77       16.20     11.36 o 
  -1   9   0      788.21      821.83     55.50 o 
   0   9   0      150.33      163.03     16.50 o 
   1   9   0      111.47       91.26     16.60 o 
   2   9   0      355.23      354.34     38.05 o 
   3   9   0       71.64       70.94     14.89 o 
   4   9   0      631.94      696.46     58.22 o 
   5   9   0        4.83        2.29      6.90 o 
   6   9   0     1085.64     1121.85     42.22 o 
   7   9   0        5.59        3.53      8.82 o 
   8   9   0      514.40      549.79     50.27 o 
   9   9   0       12.42       16.92      7.90 o 
  10   9   0      214.76      231.42     22.56 o 
  11   9   0        3.40        0.28      4.80 o 
  12   9   0      384.25      359.58     88.51 o 
  13   9   0       51.79       37.61     55.45 o 
  -5  10   0        0.11        2.10      4.85 o 
  -4  10   0       15.34       12.39     14.24 o 
  -3  10   0      134.02      137.87     21.80 o 
  -2  10   0       49.12       28.22     18.00 o 
  -1  10   0      141.98      149.72     18.67 o 
   0  10   0       15.72       27.81     16.82 o 
   1  10   0       20.12       34.25     19.65 o 
   2  10   0       76.96       86.31     11.93 o 
   3  10   0        0.22       -0.53      9.02 o 
   4  10   0       39.73       39.39     22.95 o 
   5  10   0        2.62       -0.01      6.30 o 
   6  10   0       57.77       75.49     12.51 o 
   7  10   0      126.70      139.92     21.93 o 
   8  10   0       31.71       32.50     22.10 o 
   9  10   0        2.18       -2.59      6.13 o 
  10  10   0        0.28        0.95      4.87 o 
  11  10   0        0.00        2.04      2.98 o 
  12  10   0        1.08        1.91     18.05 o 
  -4  11   0      282.30      366.32     22.39 o 
  -3  11   0        0.17       -2.58      8.41 o 
  -2  11   0       16.20       15.40     14.42 o 
  -1  11   0      151.28      137.61     25.02 o 
   0  11   0      126.50      136.27     23.41 o 
   1  11   0       70.13       59.07     35.47 o 
   2  11   0      128.54      132.93     37.26 o 
   3  11   0        7.16       -0.16     10.00 o 
   4  11   0      120.96      107.73     12.47 o 
   5  11   0        0.02        0.87      4.16 o 
   6  11   0      130.70      135.98     26.95 o 
   7  11   0        1.29       -5.14      9.88 o 
   8  11   0      164.43      163.95     26.21 o 
   9  11   0       88.03       68.75     14.12 o 
  10  11   0        4.08        5.93      5.23 o 
  11  11   0       25.47       11.97      8.51 o 
  -4  12   0        2.91        3.54      3.16 o 
  -3  12   0       22.75       19.34     22.78 o 
  -2  12   0        5.90        3.63      7.03 o 
  -1  12   0        0.57       -1.74      9.19 o 
   0  12   0       16.81       19.23     15.95 o 
   2  12   0        7.96        8.21     11.18 o 
   3  12   0       22.17       26.85     22.27 o 
   4  12   0        2.41        3.08      7.68 o 
   5  12   0        7.47       16.58     16.09 o 
   6  12   0       23.22       23.79     27.58 o 
   7  12   0        2.28        1.73      6.82 o 
   8  12   0       32.71       24.82     18.59 o 
   9  12   0        1.38       -0.01      5.51 o 
  10  12   0        6.38        2.99      8.07 o 
  -2  13   0       70.04       72.51     16.53 o 
  -1  13   0       50.79       47.15     54.97 o 
   0  13   0       86.89       97.66     26.37 o 
   1  13   0        7.24        8.56     10.39 o 
   2  13   0        0.04        2.42      8.44 o 
   3  13   0        0.89        7.46      9.72 o 
   4  13   0       63.75       67.93     12.86 o 
   5  13   0       81.83       75.35     14.01 o 
   6  13   0       81.34      106.11     14.29 o 
   7  13   0       13.13       11.36     14.05 o 
   8  13   0       89.08       85.25     40.78 o 
   9  13   0       54.16       40.95     13.77 o 
   1  14   0        2.73        5.13      8.48 o 
   2  14   0       43.89       32.31     36.37 o 
   4  14   0        6.05        4.23      6.81 o 
   5  14   0        0.13        5.31     10.60 o 
   6  14   0        2.54        3.06     11.71 o 
   7  14   0        0.02        0.21      3.97 o 
  -5 -14   1       45.79       33.10     34.04 o 
  -4 -14   1        1.44        3.67      7.62 o 
  -3 -14   1       50.11       58.24     14.67 o 
  -8 -13   1       10.61        8.38     10.49 o 
  -7 -13   1        1.33        6.44      7.08 o 
  -6 -13   1       10.88       12.02     12.21 o 
  -5 -13   1       90.15       87.68     24.78 o 
  -4 -13   1        2.77       28.97     28.54 o 
  -3 -13   1      162.81      191.23     47.80 o 
  -2 -13   1        2.30       16.90     21.54 o 
  -1 -13   1       83.75       68.90     41.31 o 
   0 -13   1       52.82       59.63     19.14 o 
   1 -13   1        0.03        4.31     14.03 o 
 -10 -12   1        3.34        3.68      6.72 o 
  -9 -12   1       18.22       11.50     14.73 o 
  -8 -12   1        1.33        1.93      9.15 o 
  -7 -12   1        6.75        2.93      7.04 o 
  -6 -12   1        0.60       -0.79      8.23 o 
  -5 -12   1       11.26        5.41     14.37 o 
  -4 -12   1       34.22       67.89     20.12 o 
  -3 -12   1       12.45       51.34     26.06 o 
  -2 -12   1       87.39       76.07     23.41 o 
  -1 -12   1        5.30       28.60     33.88 o 
   0 -12   1        0.58        2.27      4.38 o 
   1 -12   1        1.11        3.19      6.68 o 
   2 -12   1        5.10        7.12     11.14 o 
   3 -12   1        0.28       -0.41      7.42 o 
 -11 -11   1        0.22        3.00      6.16 o 
 -10 -11   1       19.46        9.66      8.98 o 
  -9 -11   1       78.54       58.52     11.61 o 
  -8 -11   1       78.09       65.67     14.37 o 
  -7 -11   1       66.11       39.67     34.98 o 
  -6 -11   1        1.98        1.63      6.83 o 
  -5 -11   1       15.39       15.99     12.39 o 
  -4 -11   1       99.80       98.98     20.13 o 
  -3 -11   1       18.44       19.36     13.95 o 
  -2 -11   1        0.07        0.03      8.25 o 
  -1 -11   1        2.10        1.99      6.67 o 
   0 -11   1        0.55        6.22      7.51 o 
   1 -11   1        1.30       -1.71      7.86 o 
   2 -11   1       90.46       83.68     16.80 o 
   3 -11   1        0.83        5.14      8.08 o 
   4 -11   1       53.44       31.94     34.36 o 
 -11 -10   1        6.97        2.99      6.97 o 
 -10 -10   1        1.51        1.46      4.31 o 
  -9 -10   1        0.39        2.14      3.42 o 
  -8 -10   1      122.44      112.47     40.53 o 
  -7 -10   1       13.57       10.38     18.14 o 
  -6 -10   1        2.13        1.66      7.58 o 
  -5 -10   1       12.61        9.32     13.21 o 
  -3 -10   1       46.95       39.95     11.32 o 
  -2 -10   1       10.05        9.36     10.79 o 
  -1 -10   1        7.11        2.97      4.47 o 
   0 -10   1        2.62        4.17      9.12 o 
   1 -10   1       12.35        7.06     12.63 o 
   2 -10   1        0.96       -0.20      6.21 o 
   3 -10   1       12.25        9.38      7.21 o 
   4 -10   1       30.04       23.93     20.57 o 
   5 -10   1       14.55       13.58     18.21 o 
   6 -10   1        1.80       -0.46     11.02 o 
 -12  -9   1        4.03        4.19     11.81 o 
 -11  -9   1       33.92       44.41     12.43 o 
 -10  -9   1       10.50       12.13      7.70 o 
  -9  -9   1      325.60      306.29     25.57 o 
  -8  -9   1      472.27      442.20     62.81 o 
  -7  -9   1      199.20      190.86     17.36 o 
  -6  -9   1      244.08      249.34     21.64 o 
  -5  -9   1       50.89       45.02      8.97 o 
  -4  -9   1      909.96      953.94     52.35 o 
  -3  -9   1        7.18        5.87      5.86 o 
  -2  -9   1      537.46      474.53     29.27 o 
  -1  -9   1       27.44       31.26     17.10 o 
   0  -9   1       48.11       79.12     28.92 o 
   1  -9   1        4.45        4.30      5.72 o 
   2  -9   1      101.90       95.58     11.34 o 
   3  -9   1       93.36      102.61     19.00 o 
   4  -9   1      359.31      326.50     32.41 o 
   5  -9   1      727.93      679.78     66.85 o 
   6  -9   1       25.06       14.77     13.50 o 
   7  -9   1       24.03       18.24     17.53 o 
 -12  -8   1       22.74       20.70     29.89 o 
 -11  -8   1       16.05       11.92     12.99 o 
 -10  -8   1        0.82        2.04      4.64 o 
  -9  -8   1        0.00        0.39      2.98 o 
  -8  -8   1        4.11        0.33      5.83 o 
  -7  -8   1      104.33       95.99     10.80 o 
  -6  -8   1       64.53       64.89     15.62 o 
  -5  -8   1       21.15       21.94     16.66 o 
  -4  -8   1      114.00      113.43     15.60 o 
  -3  -8   1        0.22        2.57      3.72 o 
  -2  -8   1      203.29      186.06     13.77 o 
  -1  -8   1        0.40        1.53      5.66 o 
   0  -8   1      103.65      113.11     14.33 o 
   1  -8   1       31.20       30.62     19.50 o 
   2  -8   1        0.02        0.25      5.31 o 
   3  -8   1        0.01        3.81      5.92 o 
   4  -8   1      184.92      183.47     27.73 o 
   5  -8   1        0.22        1.53      3.58 o 
   6  -8   1       32.82       40.26     21.63 o 
   7  -8   1       76.27       49.83     50.85 o 
   8  -8   1       57.01       28.01     43.67 o 
 -13  -7   1      201.07      213.03     41.99 o 
 -12  -7   1      130.58      113.81     42.01 o 
 -11  -7   1        4.05        3.14      3.79 o 
 -10  -7   1      135.74      147.54     17.14 o 
  -9  -7   1      321.03      319.32     15.18 o 
  -8  -7   1      757.94      833.42     35.42 o 
  -7  -7   1       10.86       19.54      6.93 o 
  -6  -7   1     2135.31     2412.50     96.46 o 
  -5  -7   1      100.65       75.88     10.51 o 
  -4  -7   1     1919.96     2203.55     66.93 o 
  -3  -7   1      147.93      177.48     16.54 o 
  -2  -7   1      705.19      660.89     37.97 o 
  -1  -7   1       64.49       48.06      8.86 o 
   0  -7   1      551.39      613.04     29.26 o 
   1  -7   1      155.67      143.64     10.42 o 
   2  -7   1      137.29      132.70     13.75 o 
   3  -7   1     1106.29     1180.64     68.05 o 
   5  -7   1     1110.22     1246.59     74.10 o 
   6  -7   1        1.03        4.20      6.89 o 
   7  -7   1      205.91      199.14     31.33 o 
   8  -7   1       44.53       28.32     24.92 o 
   9  -7   1       52.73       52.42     20.60 o 
 -13  -6   1        0.04       -0.54     14.06 o 
 -12  -6   1        3.32        6.71      6.37 o 
 -11  -6   1        3.21        3.40      3.01 o 
 -10  -6   1        3.66        4.26      4.66 o 
  -9  -6   1        9.01        6.01      3.86 o 
  -8  -6   1       22.86       27.82      7.72 o 
  -7  -6   1       39.18       49.82      7.36 o 
  -6  -6   1      202.91      224.56     15.82 o 
  -5  -6   1       74.83       62.60      8.23 o 
  -4  -6   1      410.28      459.25     25.12 o 
  -3  -6   1      478.60      511.18     26.72 o 
  -2  -6   1       65.56       63.80      7.41 o 
  -1  -6   1      310.10      365.49     17.49 o 
   0  -6   1      225.81      226.82     25.20 o 
   1  -6   1       18.66       22.51     13.78 o 
   2  -6   1        4.36        6.01      4.70 o 
   3  -6   1      293.27      300.42     17.24 o 
   5  -6   1      264.81      258.10     20.46 o 
   6  -6   1        0.00        0.77      7.60 o 
   7  -6   1      172.71      150.56     34.56 o 
   8  -6   1       77.17       81.73     29.61 o 
   9  -6   1        0.63        4.93      8.95 o 
  10  -6   1        6.06        0.98      6.64 o 
 -13  -5   1       60.01       44.91     67.08 o 
 -12  -5   1       81.69       84.49     20.00 o 
 -11  -5   1       33.00       16.54     12.52 o 
 -10  -5   1      105.17      107.07      7.00 o 
  -9  -5   1        0.64        2.90      2.66 o 
  -8  -5   1      208.22      198.99     12.52 o 
  -7  -5   1       59.89       44.96      6.73 o 
  -6  -5   1      491.70      476.61     21.73 o 
  -5  -5   1      122.29      131.62     14.75 o 
  -4  -5   1      941.65      881.30     28.21 o 
  -3  -5   1     2155.24     2184.27     59.35 o 
  -2  -5   1        9.71       15.06     11.55 o 
  -1  -5   1      170.84      141.71     14.44 o 
   0  -5   1        0.35        3.52      6.25 o 
   1  -5   1      120.90      135.47     15.45 o 
   2  -5   1      187.14      192.68      8.47 o 
   3  -5   1     1003.46     1005.97     70.02 o 
   4  -5   1       86.53       85.63      7.28 o 
   5  -5   1      676.66      681.53     22.73 o 
   6  -5   1       13.05       13.97      8.32 o 
   7  -5   1       39.73       43.63      9.70 o 
   8  -5   1        0.55        1.08      4.93 o 
   9  -5   1        0.19       -0.74      5.59 o 
  10  -5   1        7.88        3.10     10.82 o 
  11  -5   1       18.63        9.10     12.55 o 
 -13  -4   1       20.78       26.02     16.46 o 
 -12  -4   1        4.23        7.50     10.89 o 
 -11  -4   1       22.25       20.78     15.84 o 
 -10  -4   1        6.39        4.36      2.94 o 
  -9  -4   1      141.27      159.54      8.90 o 
  -8  -4   1        3.18        2.76      2.42 o 
  -7  -4   1      233.12      270.59     10.78 o 
  -6  -4   1       47.29       46.43      6.03 o 
  -5  -4   1      175.37      229.40     11.99 o 
  -4  -4   1     2438.69     2348.44     67.08 o 
  -3  -4   1     1269.26     1383.98     38.65 o 
  -2  -4   1      139.37      142.93      5.60 o 
  -1  -4   1      531.23      513.22     21.34 o 
   0  -4   1      266.86      332.84      6.68 o 
   1  -4   1      292.22      340.97      7.71 o 
   2  -4   1      162.91      175.27      9.81 o 
   3  -4   1      514.06      452.08     10.97 o 
   4  -4   1        0.94        1.80      1.42 o 
   5  -4   1     1166.75     1146.01     26.62 o 
   6  -4   1        0.43        1.72      1.33 o 
   7  -4   1      209.83      205.39      7.82 o 
   8  -4   1       92.81       87.17     11.75 o 
   9  -4   1       95.05       78.73     12.34 o 
  10  -4   1      132.89      101.08     17.40 o 
  11  -4   1      170.90      145.49     38.01 o 
 -13  -3   1        8.37        3.67      6.04 o 
 -12  -3   1       57.53       59.13     14.81 o 
 -11  -3   1       20.82       11.90     11.19 o 
 -10  -3   1        0.08        0.34      1.71 o 
  -9  -3   1      115.33      115.69      6.83 o 
  -8  -3   1       23.08       23.17      9.29 o 
  -7  -3   1      533.34      541.10     29.58 o 
  -6  -3   1      138.43      152.43      9.16 o 
  -5  -3   1       40.03       52.57      3.00 o 
  -4  -3   1      876.02      861.10     41.74 o 
  -3  -3   1      187.86      202.32      8.18 o 
  -2  -3   1      538.63      539.63     15.79 o 
  -1  -3   1      413.15      378.06      5.74 o 
   0  -3   1     1235.46     1184.73     10.73 o 
   1  -3   1     1828.04     1840.57     30.54 o 
   2  -3   1      133.48      144.06      4.80 o 
   3  -3   1       55.27       43.04      3.56 o 
   4  -3   1      537.64      483.31      9.49 o 
   5  -3   1       69.19       83.17      5.47 o 
   6  -3   1       13.13       19.65      2.64 o 
   7  -3   1        1.80        1.17      0.88 o 
   8  -3   1        0.00        3.93      6.63 o 
   9  -3   1        0.16       -0.92      6.71 o 
  10  -3   1        0.03        2.05      5.07 o 
  11  -3   1        0.00        1.51      5.61 o 
  12  -3   1        8.87        3.16      9.01 o 
 -13  -2   1        0.02        3.15      5.32 o 
 -12  -2   1       12.00       15.08     23.73 o 
 -11  -2   1        1.03       -2.97     12.30 o 
 -10  -2   1       26.32       33.78     14.18 o 
  -9  -2   1      103.08      112.16      5.23 o 
  -8  -2   1        1.49        1.00      1.55 o 
  -7  -2   1      823.14      948.79     34.10 o 
  -6  -2   1      313.56      321.95     10.51 o 
  -5  -2   1      111.45      140.06      7.05 o 
  -4  -2   1     2226.46     2193.88     28.20 o 
  -3  -2   1      121.95      127.74      6.13 o 
  -2  -2   1      353.79      343.37      7.49 o 
  -1  -2   1       44.96       65.24      3.32 o 
   0  -2   1     2678.59     2364.82     42.87 o 
   1  -2   1     1375.89     1423.49     23.03 o 
   2  -2   1      302.87      370.19     13.81 o 
   3  -2   1       16.11       18.18      1.93 o 
   4  -2   1      256.78      250.06      4.97 o 
   5  -2   1      151.01      124.40      3.92 o 
   6  -2   1        0.31        0.50      0.54 o 
   7  -2   1      431.86      440.83     48.15 o 
   8  -2   1      347.96      349.99     15.87 o 
   9  -2   1      201.85      193.98     24.67 o 
  10  -2   1      128.80      109.56     16.26 o 
  11  -2   1       40.95       36.50     36.81 o 
  12  -2   1       31.42       35.61     31.06 o 
 -13  -1   1        2.02        1.29      7.98 o 
 -12  -1   1       72.84       75.07     56.53 o 
 -11  -1   1       51.11       36.93     30.11 o 
 -10  -1   1      118.03      122.43     10.89 o 
  -9  -1   1       63.46       63.08      5.96 o 
  -8  -1   1        3.10        5.00      2.00 o 
  -7  -1   1       30.14       30.34      2.75 o 
  -6  -1   1       10.12       10.23      1.83 o 
  -5  -1   1      587.02      623.83     10.30 o 
  -4  -1   1      341.09      359.34      6.98 o 
  -3  -1   1        6.39       10.08      3.73 o 
  -2  -1   1      414.05      429.01      7.81 o 
  -1  -1   1       88.27       81.08      3.30 o 
   0  -1   1      611.20      584.46     26.23 o 
   1  -1   1      235.71      223.91     12.87 o 
   2  -1   1       66.63       63.08      3.52 o 
   3  -1   1      204.28      219.34     10.22 o 
   4  -1   1     1744.85     1699.23     17.23 o 
   5  -1   1      175.98      170.98      8.43 o 
   6  -1   1       10.72       10.38      5.88 o 
   7  -1   1       20.73       21.02     13.72 o 
   8  -1   1        0.10        2.66      2.64 o 
   9  -1   1      290.22      274.13     19.78 o 
  10  -1   1        6.84        4.07      6.25 o 
  11  -1   1       25.63       21.41     16.78 o 
  12  -1   1        1.48        3.16      7.41 o 
 -13   0   1       10.48        2.94      7.58 o 
 -12   0   1       53.97       51.73     48.27 o 
 -11   0   1        7.92        5.64      9.78 o 
 -10   0   1      113.31      116.86     14.40 o 
  -9   0   1      248.38      256.21     17.38 o 
  -8   0   1       72.05       59.62      4.59 o 
  -7   0   1      811.44      692.10     19.53 o 
  -6   0   1       46.59       49.61      3.63 o 
  -5   0   1      395.36      301.25      7.29 o 
  -4   0   1     1946.55     2160.47     17.27 o 
  -3   0   1     6368.52     5638.52     47.63 o 
  -2   0   1     3314.20     2996.87     28.42 o 
  -1   0   1     2553.32     2549.58     20.10 o 
   1   0   1     1707.73     1724.53     19.69 o 
   2   0   1     2482.69     2722.99     30.62 o 
   5   0   1     1719.12     1767.80     36.19 o 
   6   0   1     3026.57     3155.01    192.51 o 
   7   0   1        2.64       -1.26      5.33 o 
   8   0   1     1067.42     1048.92     75.93 o 
   9   0   1      146.18      173.67     16.17 o 
  10   0   1       74.47       55.18     12.07 o 
  11   0   1      472.52      501.07     24.91 o 
  12   0   1      112.78      117.86     16.63 o 
  13   0   1       40.57       30.55     34.15 o 
 -12   1   1        1.38       -2.87     13.55 o 
 -11   1   1        4.05        2.13      9.39 o 
 -10   1   1       32.89       24.59     14.91 o 
  -9   1   1        0.78        1.08      2.52 o 
  -8   1   1       26.22       23.41      4.29 o 
  -7   1   1      138.93      127.56      5.72 o 
  -6   1   1      640.11      619.30     14.94 o 
  -5   1   1       92.73       94.31      3.45 o 
  -4   1   1       27.70       21.67      2.00 o 
  -3   1   1       21.46       24.75      2.28 o 
  -2   1   1      253.68      249.79      6.26 o 
  -1   1   1       85.61       70.27      2.17 o 
   0   1   1       52.90       58.22      2.14 o 
   1   1   1      127.28      107.87      4.87 o 
   2   1   1      397.71      355.41      6.38 o 
   3   1   1      868.35      870.86     49.92 o 
   4   1   1      162.38      142.98      9.84 o 
   5   1   1      337.05      311.81      8.50 o 
   6   1   1      440.67      412.36      9.27 o 
   7   1   1        5.40        1.17      4.83 o 
   8   1   1      490.13      471.63     18.40 o 
   9   1   1      153.43      142.24     18.66 o 
  10   1   1       77.83       77.77     11.32 o 
  11   1   1       31.68       34.32     14.45 o 
  12   1   1        2.44       -0.32      5.24 o 
  13   1   1        2.87        3.45     10.42 o 
 -12   2   1        2.45        3.45     12.48 o 
 -11   2   1       40.70       47.90     42.83 o 
 -10   2   1        0.59        3.38      5.11 o 
  -9   2   1      972.97     1033.03     72.14 o 
  -8   2   1       49.20       42.04      3.90 o 
  -7   2   1      950.47      965.04     21.61 o 
  -6   2   1     1102.21     1039.56     31.50 o 
  -5   2   1       81.02       82.48      2.61 o 
  -4   2   1       16.17       10.73      2.38 o 
  -3   2   1     7778.68     7420.92    428.91 o 
  -2   2   1      354.46      321.32      3.87 o 
  -1   2   1      509.18      519.82     14.78 o 
   2   2   1     1612.24     1419.60     31.78 o 
   4   2   1     1777.35     1841.15     51.31 o 
   5   2   1       48.45       46.15      2.28 o 
   6   2   1     3527.35     3771.07     45.80 o 
   7   2   1        0.02        2.94      1.05 o 
   8   2   1      848.46      802.99     13.69 o 
   9   2   1      213.66      203.43     11.13 o 
  10   2   1        0.82        4.02      5.47 o 
  11   2   1      163.35      162.74     20.54 o 
  12   2   1       21.43       16.86     13.72 o 
  13   2   1       61.54       52.32     51.42 o 
  14   2   1       35.22       27.00     26.65 o 
 -11   3   1        4.19        2.14      7.13 o 
 -10   3   1        0.13        0.37      3.49 o 
  -9   3   1        1.29        2.95      4.34 o 
  -8   3   1       11.52       11.95      7.27 o 
  -7   3   1       32.48       32.66      4.69 o 
  -6   3   1        0.67        1.58      1.79 o 
  -5   3   1      126.32      126.91      7.70 o 
  -4   3   1       27.90       26.98      2.42 o 
  -3   3   1      168.66      168.80     11.87 o 
  -2   3   1      103.15      108.07      3.92 o 
  -1   3   1       60.49       52.16      3.35 o 
   0   3   1       61.01       62.83      5.19 o 
   1   3   1      528.00      571.24     20.46 o 
   2   3   1     1010.63      935.46     10.34 o 
   3   3   1       44.12       33.61      2.76 o 
   4   3   1       71.98       67.16      7.77 o 
   5   3   1      155.65      185.01     14.36 o 
   6   3   1       40.37       52.69      2.82 o 
   7   3   1        3.52        4.73      2.38 o 
   8   3   1      170.49      184.66      6.23 o 
   9   3   1       53.42       55.51      4.48 o 
  10   3   1        0.41        3.11      3.62 o 
  11   3   1        6.31        6.54      5.60 o 
  12   3   1        0.00        6.05      7.62 o 
  13   3   1        7.47       -3.24     14.83 o 
  14   3   1        7.41       13.54     18.09 o 
 -10   4   1       74.11       71.59     20.24 o 
  -9   4   1      354.81      372.56     55.56 o 
  -8   4   1       34.96       39.50      8.36 o 
  -7   4   1      254.05      256.69     12.75 o 
  -6   4   1      541.28      512.40     13.94 o 
  -5   4   1       82.00       82.25      4.93 o 
  -4   4   1      357.88      370.54     11.27 o 
  -3   4   1       84.16       86.47      3.49 o 
  -2   4   1      884.54      900.94     12.80 o 
  -1   4   1       94.93      132.53      4.73 o 
   0   4   1      129.40      144.26      6.37 o 
   1   4   1     4387.96     4315.22     89.99 o 
   2   4   1      444.62      453.78     17.92 o 
   3   4   1      132.42      183.54      7.82 o 
   4   4   1      103.89      101.97      7.09 o 
   5   4   1       89.05       57.07      5.77 o 
   6   4   1       26.82       30.87      5.33 o 
   7   4   1      256.16      294.38     12.28 o 
   8   4   1       57.38       59.01      3.82 o 
   9   4   1      300.07      288.59     13.56 o 
  10   4   1        2.91        2.80      4.04 o 
  11   4   1      275.20      277.91     17.49 o 
  12   4   1       90.25      108.20     17.34 o 
  13   4   1       15.09        6.55     12.07 o 
  14   4   1        7.43        6.94     12.30 o 
 -10   5   1       52.12       40.20     38.51 o 
  -9   5   1        8.28       12.70     12.57 o 
  -8   5   1       67.90       70.42     30.49 o 
  -7   5   1        7.26        8.12      7.02 o 
  -6   5   1        2.33        1.93      3.10 o 
  -5   5   1      170.69      169.57      5.61 o 
  -4   5   1      179.05      184.87      7.86 o 
  -3   5   1       14.58       12.06      5.08 o 
  -2   5   1        0.73        2.36      1.45 o 
  -1   5   1        6.41        7.63      3.09 o 
   0   5   1      108.30      128.93      6.68 o 
   1   5   1       36.13       31.59      2.88 o 
   2   5   1      337.56      314.81      8.17 o 
   3   5   1      114.81      115.56      7.88 o 
   4   5   1        3.12       11.92      5.82 o 
   5   5   1      372.54      357.31     13.68 o 
   6   5   1       21.31       17.47      4.68 o 
   7   5   1      193.62      191.18     17.71 o 
   8   5   1       55.39       49.89      5.83 o 
   9   5   1      190.34      200.36     14.95 o 
  10   5   1        3.02        2.55      2.61 o 
  11   5   1       84.98      105.87     17.26 o 
  12   5   1        0.28        5.61      6.89 o 
  13   5   1        2.40        1.29      7.56 o 
  14   5   1        2.35        6.49     12.46 o 
 -10   6   1       24.96       17.48     27.33 o 
  -9   6   1      173.60      165.18     18.39 o 
  -8   6   1      200.78      242.63     35.04 o 
  -7   6   1       76.49       60.28     14.03 o 
  -6   6   1       51.21       41.84      6.25 o 
  -5   6   1        1.02        0.97      3.31 o 
  -4   6   1      161.41      166.96      8.86 o 
  -3   6   1       61.47       69.07      6.98 o 
  -2   6   1      290.36      251.46     14.25 o 
  -1   6   1        1.34       -0.71      5.81 o 
   0   6   1     1056.63     1239.19     47.88 o 
   1   6   1     2404.26     2209.47     59.40 o 
   2   6   1      923.92      880.91     36.92 o 
   3   6   1      195.65      226.09     12.46 o 
   4   6   1     1118.47     1133.31     31.44 o 
   5   6   1      445.23      458.96     17.92 o 
   6   6   1      186.53      211.33     11.01 o 
   7   6   1       23.63       29.51     10.57 o 
   8   6   1        1.06        3.96      6.20 o 
   9   6   1       83.01       92.59      7.36 o 
  10   6   1       26.83       23.30      4.23 o 
  11   6   1      194.60      189.19     16.94 o 
  12   6   1        0.81        3.26      3.70 o 
  13   6   1        1.12       -8.09     11.18 o 
  14   6   1       12.05        7.87     13.22 o 
  -9   7   1       56.42       23.90     31.43 o 
  -8   7   1       48.38       51.87     33.81 o 
  -7   7   1       17.48       20.36     14.40 o 
  -6   7   1        8.03        5.68      4.88 o 
  -5   7   1       69.53       62.76      7.97 o 
  -4   7   1      249.65      301.47     55.68 o 
  -3   7   1        5.20       19.65     19.46 o 
  -2   7   1        0.05       -1.84      5.03 o 
   0   7   1      593.76      645.27     35.27 o 
   1   7   1      195.46      208.34     11.90 o 
   2   7   1      437.12      393.93     20.72 o 
   3   7   1     1517.26     1443.66     71.28 o 
   4   7   1      253.17      234.75     18.67 o 
   5   7   1      475.85      483.06     26.96 o 
   6   7   1      543.49      646.33     31.47 o 
   7   7   1      194.05      208.64     13.12 o 
   8   7   1        9.97       15.76      8.20 o 
   9   7   1      212.32      253.66     15.45 o 
  10   7   1       26.19       20.31     11.58 o 
  11   7   1       65.24       61.86      7.96 o 
  12   7   1       20.44       16.25     12.99 o 
  13   7   1        9.74        3.24     14.07 o 
  14   7   1       39.54       19.25     15.46 o 
  -9   8   1       87.98       69.09     19.89 o 
  -8   8   1      192.53      184.82     48.40 o 
  -7   8   1       49.42       31.06     36.94 o 
  -6   8   1      133.47      124.83     14.50 o 
  -5   8   1       37.40       39.69     23.24 o 
  -4   8   1       59.39       68.86      9.34 o 
  -3   8   1        6.80        2.12      3.04 o 
  -1   8   1      233.97      237.10     18.55 o 
   0   8   1     1217.28     1171.27     49.43 o 
   1   8   1      220.66      217.73     24.24 o 
   2   8   1      187.78      186.97     19.08 o 
   3   8   1      322.17      257.38     13.34 o 
   4   8   1        5.54       16.59     15.40 o 
   5   8   1        1.50       -0.96      7.68 o 
   6   8   1      352.08      388.67     28.84 o 
   7   8   1      239.76      234.70     26.26 o 
   8   8   1       11.68       12.47      5.57 o 
   9   8   1        4.50        5.60      4.34 o 
  10   8   1      123.03      131.80     19.85 o 
  11   8   1       16.82       16.50      8.59 o 
  12   8   1       16.95       11.13     13.67 o 
  13   8   1        0.64        2.21      6.64 o 
  -5   9   1       12.41       10.09      8.02 o 
  -4   9   1      175.26      229.21     31.95 o 
  -3   9   1      589.91      610.35     53.83 o 
  -2   9   1      134.39      141.63     26.72 o 
  -1   9   1      103.70      112.51     16.74 o 
   0   9   1      211.99      182.91     21.44 o 
   1   9   1       74.25       78.09     11.46 o 
   2   9   1      351.65      362.21     21.33 o 
   3   9   1     1726.32     1528.96     90.60 o 
   4   9   1      172.89      189.86     15.38 o 
   5   9   1       23.27       34.98     21.82 o 
   6   9   1       13.14       13.24      6.04 o 
   7   9   1        8.70       20.36     13.86 o 
   8   9   1      162.16      167.68     12.00 o 
   9   9   1      134.23      120.84      9.41 o 
  10   9   1      398.90      420.16     34.69 o 
  11   9   1        1.69        2.56      2.71 o 
  12   9   1      150.73      161.20     19.76 o 
  13   9   1       11.97       14.98     20.03 o 
  -5  10   1       13.82        8.64     11.04 o 
  -4  10   1       13.57       14.40     15.58 o 
  -3  10   1       27.02       21.65     14.84 o 
  -2  10   1      308.12      340.61     23.42 o 
  -1  10   1        1.32        3.59      7.89 o 
   0  10   1       27.37       18.35     16.57 o 
   1  10   1        0.05        0.06      4.29 o 
   2  10   1       15.94       18.65     15.98 o 
   3  10   1      178.85      183.45     17.98 o 
   4  10   1      158.95      142.99     13.22 o 
   5  10   1       21.61       30.98     24.82 o 
   6  10   1       74.66       84.06     11.50 o 
   7  10   1      120.62       95.66     15.64 o 
   8  10   1       67.21       68.64     12.49 o 
   9  10   1       15.66       15.29      9.39 o 
  10  10   1       12.38        9.91      7.36 o 
  11  10   1       10.55        9.95      7.13 o 
  12  10   1       33.33       16.96     12.37 o 
  13  10   1        2.71        3.07     13.73 o 
  -4  11   1        5.42        4.50      8.61 o 
  -3  11   1      399.84      439.66     46.73 o 
  -2  11   1      245.41      243.59     33.92 o 
  -1  11   1      187.63      247.85     35.93 o 
   0  11   1      216.33      213.30     21.74 o 
   1  11   1        0.41       -0.39      9.02 o 
   2  11   1        5.99        6.79     15.13 o 
   3  11   1      478.45      478.60     57.91 o 
   4  11   1      609.62      655.72     58.46 o 
   5  11   1       26.42       19.60     15.60 o 
   6  11   1      268.10      234.39     20.07 o 
   7  11   1        4.80        1.43      8.88 o 
   8  11   1       61.26       63.51     17.39 o 
   9  11   1        1.39        2.26      3.60 o 
  10  11   1      251.98      254.90     20.66 o 
  11  11   1        1.17        2.81      3.85 o 
  12  11   1      198.42      207.59     15.66 o 
  -4  12   1        2.30        2.07      3.96 o 
  -3  12   1       13.36        7.65      9.87 o 
  -2  12   1       11.31        5.29      9.57 o 
  -1  12   1       47.12       70.89     22.86 o 
   0  12   1        1.46        2.65      4.20 o 
   1  12   1       46.52       32.30     20.86 o 
   2  12   1        0.11        8.21     12.02 o 
   3  12   1       23.19       15.09     13.83 o 
   4  12   1        4.95        7.73      8.24 o 
   5  12   1       64.86       52.22     42.12 o 
   6  12   1        0.07        0.85      7.25 o 
   7  12   1       48.97       50.00     53.17 o 
   8  12   1        0.05        4.28     11.39 o 
   9  12   1        0.31        1.33      7.00 o 
  10  12   1        7.59        5.27      4.97 o 
  11  12   1        3.07        1.98      4.46 o 
  -2  13   1      134.98      146.90     18.45 o 
  -1  13   1       75.88      141.51     37.30 o 
   0  13   1      129.51      131.61     19.24 o 
   1  13   1      141.85      111.12     23.61 o 
   2  13   1       17.34       18.03     22.03 o 
   3  13   1      237.22      234.85     32.25 o 
   4  13   1      237.60      256.79     32.20 o 
   5  13   1        4.62       -0.87     11.53 o 
   6  13   1       68.28       72.62     14.17 o 
   7  13   1        0.11        3.88     11.14 o 
   8  13   1      122.74      149.07     26.77 o 
   9  13   1       14.92       10.50      9.21 o 
  10  13   1       61.22       42.81     33.02 o 
   0  14   1       11.96        7.82     10.62 o 
   1  14   1       10.94        6.31     10.70 o 
   2  14   1        2.78       -0.53      4.47 o 
   3  14   1        7.76        8.82      8.51 o 
   4  14   1       42.04       33.06     34.85 o 
   5  14   1       19.46       25.71     24.46 o 
   6  14   1       44.10       35.77     33.82 o 
   7  14   1        0.51        4.64      6.97 o 
   8  14   1       12.41       10.58     16.99 o 
  -6 -13   2       22.90       16.35     22.77 o 
  -5 -13   2       30.22       17.16     27.47 o 
  -3 -13   2      135.15      132.38     35.17 o 
  -2 -13   2        0.36        9.40     14.25 o 
  -1 -13   2      120.36      111.50     18.25 o 
   0 -13   2       20.45       13.53     12.96 o 
  -8 -12   2       22.82       15.50     20.79 o 
  -7 -12   2        0.13        4.64      6.03 o 
  -6 -12   2       53.39       41.19     36.28 o 
  -5 -12   2        3.56        3.34      7.96 o 
  -4 -12   2        5.01       10.37     20.01 o 
  -2 -12   2        3.73        1.00     10.24 o 
  -1 -12   2       62.79       64.08     13.86 o 
   0 -12   2        5.07        3.32     11.20 o 
   1 -12   2       29.79       26.64     33.36 o 
   2 -12   2       12.76       13.47     14.17 o 
   3 -12   2        1.81        2.44      4.48 o 
 -10 -11   2      106.53      106.01     15.91 o 
  -9 -11   2       43.19       47.55      9.51 o 
  -8 -11   2       31.97       15.79     26.47 o 
  -7 -11   2        5.16        3.53      5.51 o 
  -6 -11   2       38.26       21.97     25.66 o 
  -5 -11   2       75.46       77.11     16.00 o 
  -4 -11   2        0.02        4.79     11.25 o 
  -3 -11   2       73.42       69.50     10.75 o 
  -2 -11   2       22.20        7.40     15.04 o 
  -1 -11   2      196.30      197.34     33.95 o 
   0 -11   2       33.50       23.87     19.59 o 
   1 -11   2        0.10        3.36      8.92 o 
   2 -11   2        5.15        4.95      6.60 o 
   3 -11   2       61.61       63.49     17.86 o 
   4 -11   2        2.43        3.95      7.86 o 
 -11 -10   2        0.10       -1.58      6.03 o 
 -10 -10   2        0.15        0.56      5.65 o 
  -9 -10   2        5.58        5.07      6.53 o 
  -8 -10   2        4.65        4.01     13.41 o 
  -7 -10   2        5.59        6.17      6.47 o 
  -6 -10   2       13.52       12.96     18.52 o 
  -5 -10   2       72.77       47.02     41.39 o 
  -4 -10   2       62.94       71.54     23.41 o 
  -3 -10   2        2.15        0.04      5.72 o 
  -2 -10   2       27.08       31.42     34.01 o 
  -1 -10   2        1.03        1.73      8.07 o 
   0 -10   2        1.53       -0.24      8.72 o 
   1 -10   2       19.02       16.40     15.13 o 
   2 -10   2        8.10        7.76     10.22 o 
   3 -10   2        3.03        4.00      7.29 o 
   4 -10   2        2.82        1.16      5.70 o 
   5 -10   2       33.33       18.06     16.12 o 
   6 -10   2        5.70        5.49     12.35 o 
 -11  -9   2       70.87       56.46     27.55 o 
 -10  -9   2        0.56       -0.03      3.95 o 
  -9  -9   2       34.71       27.36     17.87 o 
  -8  -9   2       26.01       25.84     29.55 o 
  -7  -9   2        5.19       -0.57     10.04 o 
  -6  -9   2      265.00      237.24     25.62 o 
  -5  -9   2        0.14        2.02      5.60 o 
  -4  -9   2      422.06      378.29     42.69 o 
  -3  -9   2       25.15       20.15     22.57 o 
  -2  -9   2      156.32      154.78     16.98 o 
  -1  -9   2       82.77       71.79     14.51 o 
   0  -9   2      136.55      138.36     11.71 o 
   1  -9   2        2.35        5.87     12.21 o 
   2  -9   2      189.71      198.70     17.85 o 
   3  -9   2        0.35        3.18      3.04 o 
   4  -9   2       20.33       18.04      9.75 o 
   5  -9   2       15.11       19.22     11.89 o 
   6  -9   2       10.47       -0.71     11.19 o 
   7  -9   2        2.22       -0.72     10.93 o 
 -12  -8   2        0.38        2.57     11.20 o 
 -11  -8   2        0.07        1.54      3.74 o 
 -10  -8   2        2.53        2.14      3.13 o 
  -9  -8   2       30.60       24.35     12.07 o 
  -8  -8   2       31.08       33.71     18.01 o 
  -7  -8   2       14.93       15.35     10.61 o 
  -6  -8   2        0.36        1.58      4.21 o 
  -5  -8   2      132.57      113.51     13.97 o 
  -4  -8   2       74.27       71.72     12.49 o 
  -3  -8   2       45.41       45.42      9.35 o 
  -2  -8   2        2.86        4.85      8.61 o 
  -1  -8   2       39.92       50.16      9.64 o 
   0  -8   2       12.21        6.52      9.96 o 
   1  -8   2        8.55        9.92      5.14 o 
   2  -8   2       30.13       30.82     15.36 o 
   3  -8   2       57.97       78.17     10.76 o 
   4  -8   2      141.47      130.72     13.91 o 
   5  -8   2      139.76      124.59     12.71 o 
   6  -8   2        8.18        7.59      7.20 o 
   7  -8   2       14.51       11.50      9.65 o 
   8  -8   2        1.21        0.45      7.68 o 
 -12  -7   2       30.80       32.97     29.16 o 
 -11  -7   2       40.65       44.55     18.45 o 
 -10  -7   2        0.02        0.72      3.55 o 
  -9  -7   2      550.66      538.43     42.81 o 
  -8  -7   2      491.78      466.35     27.49 o 
  -7  -7   2       17.80       22.66     24.34 o 
  -6  -7   2       15.28        7.52      7.23 o 
  -5  -7   2       22.58       19.24      8.99 o 
  -4  -7   2     1476.57     1407.76     69.04 o 
  -3  -7   2      388.35      357.59     19.02 o 
  -2  -7   2     1708.66     1510.60     62.68 o 
  -1  -7   2      238.07      206.14     18.27 o 
   0  -7   2     1579.87     1501.87     58.97 o 
   1  -7   2       13.27       21.76     11.26 o 
   2  -7   2      400.25      409.27     18.11 o 
   3  -7   2        7.34        5.60      5.82 o 
   4  -7   2      572.40      602.50     59.88 o 
   5  -7   2      467.59      483.02     31.06 o 
   6  -7   2       70.25      106.05     16.65 o 
   7  -7   2       69.05       67.74     13.51 o 
   8  -7   2       38.86       13.71     46.86 o 
   9  -7   2      188.05      175.80     46.91 o 
 -12  -6   2        4.04        6.88     20.38 o 
 -11  -6   2        1.86        1.12      3.56 o 
 -10  -6   2       47.70       55.45     16.12 o 
  -9  -6   2        4.99        4.47      3.74 o 
  -8  -6   2       28.52       29.42     15.67 o 
  -7  -6   2        0.15        0.92      3.11 o 
  -6  -6   2        1.17        0.76      4.65 o 
  -4  -6   2        1.05        0.06      4.00 o 
  -3  -6   2       12.12       17.03      6.64 o 
  -2  -6   2      208.49      235.77     16.18 o 
  -1  -6   2        1.42        1.63      4.01 o 
   0  -6   2      605.51      657.52     25.03 o 
   1  -6   2        0.23        0.47      3.83 o 
   2  -6   2        0.00        0.96      2.56 o 
   3  -6   2        9.99       14.83      9.58 o 
   4  -6   2      225.90      236.75     17.03 o 
   5  -6   2      138.68      130.74     10.68 o 
   6  -6   2        2.37        3.58      3.36 o 
   7  -6   2       14.57       10.55     14.93 o 
   8  -6   2        9.77        7.00      7.68 o 
   9  -6   2        7.64        3.43      7.95 o 
  10  -6   2       20.77       10.62     21.18 o 
 -13  -5   2      243.49      222.88     30.83 o 
 -12  -5   2       38.79       19.24     19.88 o 
 -11  -5   2       41.28       39.78     38.69 o 
 -10  -5   2        9.53        9.49      7.10 o 
  -9  -5   2      520.63      428.26     25.71 o 
  -8  -5   2      358.10      335.60     15.77 o 
  -7  -5   2      209.94      212.88     14.09 o 
  -6  -5   2      530.43      514.37     22.65 o 
  -5  -5   2       51.62       46.43      6.52 o 
  -4  -5   2      905.72      926.29     44.38 o 
  -3  -5   2        4.16        1.61      3.63 o 
  -2  -5   2      968.17      966.10     37.20 o 
  -1  -5   2        1.62        4.10      5.04 o 
   0  -5   2     5271.71     5077.79    101.98 o 
   1  -5   2      460.84      510.36     24.18 o 
   2  -5   2      126.28      117.08     11.56 o 
   3  -5   2      140.94      105.86      9.46 o 
   4  -5   2      198.57      170.16     13.16 o 
   5  -5   2      730.77      727.22     31.46 o 
   6  -5   2       57.66       60.46      5.42 o 
   7  -5   2      595.74      619.43     44.87 o 
   8  -5   2        8.95       11.91     14.66 o 
   9  -5   2      102.04      110.66     21.26 o 
  10  -5   2       16.75       16.69     18.81 o 
  11  -5   2      216.37      236.23     24.89 o 
 -13  -4   2       27.07        9.32     23.32 o 
 -12  -4   2       12.23        8.93      8.25 o 
 -11  -4   2       68.29       45.57     44.42 o 
 -10  -4   2        1.55        2.52      1.96 o 
  -9  -4   2       62.13       50.53      5.11 o 
  -8  -4   2        9.97       14.82      7.54 o 
  -7  -4   2       20.94       28.50      5.16 o 
  -6  -4   2       86.71       85.37      6.32 o 
  -5  -4   2      420.87      450.66     29.31 o 
  -4  -4   2       16.03       13.31     10.63 o 
  -3  -4   2      488.98      581.59     13.59 o 
  -2  -4   2       26.15       34.02      6.02 o 
  -1  -4   2        1.07       18.22      7.88 o 
   0  -4   2     1001.25     1056.27     22.77 o 
   1  -4   2      225.25      224.78      8.34 o 
   2  -4   2        9.44       10.09      4.50 o 
   3  -4   2      435.98      392.52      8.82 o 
   4  -4   2       33.53       46.96      4.07 o 
   5  -4   2      955.38      941.45     24.50 o 
   6  -4   2       35.77       40.87      4.28 o 
   7  -4   2      157.55      141.92     10.62 o 
   8  -4   2        0.04       -0.03      8.63 o 
   9  -4   2       19.10       13.94     12.13 o 
  10  -4   2        3.34        2.79      5.89 o 
  11  -4   2      305.70      267.22     66.56 o 
 -13  -3   2       44.81       28.11     40.12 o 
 -12  -3   2      169.22      169.14     25.90 o 
 -11  -3   2       27.21       25.37     16.80 o 
 -10  -3   2       74.21       80.37     13.53 o 
  -9  -3   2        0.74        0.46      2.70 o 
  -8  -3   2      184.00      186.01     11.34 o 
  -7  -3   2      263.20      255.60     11.77 o 
  -6  -3   2      150.80      164.53      8.05 o 
  -5  -3   2      590.62      634.73     19.30 o 
  -4  -3   2     1371.76     1308.97     35.97 o 
  -3  -3   2     1592.90     1637.15     36.73 o 
  -2  -3   2      179.48      167.50      6.13 o 
  -1  -3   2      843.18      812.99     11.22 o 
   0  -3   2     1782.82     1680.66     26.76 o 
   1  -3   2      504.48      561.31      8.45 o 
   2  -3   2       76.42       77.38      3.84 o 
   3  -3   2        7.28       19.10      2.40 o 
   4  -3   2       23.65       31.88      2.76 o 
   5  -3   2      439.99      403.36     17.48 o 
   6  -3   2       10.99        7.84      4.48 o 
   7  -3   2      563.35      592.62     37.73 o 
   8  -3   2       46.24       45.29     29.39 o 
   9  -3   2       33.12       21.42     21.58 o 
  10  -3   2        3.17        4.43      7.83 o 
  11  -3   2       63.89       67.72     25.05 o 
  12  -3   2        6.33        7.31      9.01 o 
 -13  -2   2       50.88       14.80     39.26 o 
 -12  -2   2       42.76       26.04     35.00 o 
 -11  -2   2        0.63       -0.71     12.04 o 
 -10  -2   2       13.43        8.96     10.61 o 
  -9  -2   2        0.22        0.19      1.52 o 
  -8  -2   2        0.46        1.87      2.33 o 
  -7  -2   2      106.76      105.22      5.92 o 
  -6  -2   2       72.41       88.98      6.71 o 
  -5  -2   2      698.40      667.19     27.70 o 
  -4  -2   2     1418.56     1628.32     58.71 o 
  -3  -2   2      846.14      918.94     50.97 o 
  -2  -2   2      198.30      232.06      8.72 o 
  -1  -2   2     4481.33     4151.15     56.34 o 
   0  -2   2        1.28        3.55      2.22 o 
   1  -2   2      423.97      430.67      7.94 o 
   2  -2   2      716.91      679.09      8.86 o 
   3  -2   2      302.87      356.85      7.14 o 
   4  -2   2      515.04      571.29     22.08 o 
   5  -2   2     1621.86     1590.27     34.31 o 
   6  -2   2      190.16      163.66      6.24 o 
   7  -2   2      216.85      278.13     32.21 o 
   8  -2   2      171.81      137.74     14.05 o 
   9  -2   2       72.67       59.72     15.53 o 
  10  -2   2      246.91      208.14     32.69 o 
  11  -2   2      270.55      263.77     48.85 o 
  12  -2   2       74.79       97.68     26.10 o 
 -13  -1   2        5.04        2.51      8.60 o 
 -12  -1   2      125.45      161.01     25.86 o 
 -11  -1   2        1.97       10.67     10.62 o 
 -10  -1   2       60.37       48.12     52.65 o 
  -9  -1   2        3.60        1.23      2.37 o 
  -8  -1   2      475.76      478.95     24.67 o 
  -7  -1   2      109.92      112.96      9.85 o 
  -6  -1   2      647.38      701.51     17.74 o 
  -5  -1   2      831.19      799.27     21.46 o 
  -4  -1   2     2301.58     2417.58     34.11 o 
  -3  -1   2        0.16        1.77      1.36 o 
  -2  -1   2        2.94        0.60      1.18 o 
  -1  -1   2      443.89      440.46      6.28 o 
   0  -1   2      694.14      614.06     14.85 o 
   1  -1   2     1713.90     1565.04     17.62 o 
   2  -1   2      229.03      246.29      8.15 o 
   3  -1   2      875.12      908.78     10.72 o 
   4  -1   2       16.68       22.76      1.86 o 
   5  -1   2      382.72      388.18     28.27 o 
   6  -1   2      120.88       97.75     12.71 o 
   7  -1   2      722.83      730.21     30.76 o 
   8  -1   2      683.08      674.05     44.72 o 
   9  -1   2       29.78       21.83      9.74 o 
  10  -1   2        5.14        7.30      8.43 o 
  11  -1   2      135.38      121.16     24.70 o 
  12  -1   2        8.13        3.54      6.04 o 
  13  -1   2       10.84        8.73      8.99 o 
 -12   0   2       94.86       50.76     61.02 o 
 -11   0   2       14.67        8.06     19.61 o 
 -10   0   2      198.93      167.69     28.35 o 
  -9   0   2      176.57      181.85     10.50 o 
  -8   0   2       15.28       14.76      3.64 o 
  -7   0   2       21.60       16.10      3.36 o 
  -6   0   2       77.95       59.35      3.69 o 
  -5   0   2      877.74      784.81     13.96 o 
  -4   0   2     1976.91     2008.20     28.83 o 
  -3   0   2       20.33       24.37      1.53 o 
  -2   0   2     2696.15     2617.02     32.62 o 
  -1   0   2     3046.59     2793.62     22.40 o 
   0   0   2     2777.44     2663.43     20.67 o 
   1   0   2     1687.06     1520.17     29.11 o 
   2   0   2     1279.06     1154.43     10.10 o 
   3   0   2     5117.80     6691.65    189.02 o 
   4   0   2      265.06      340.04     11.75 o 
   5   0   2       63.43       74.17      8.54 o 
   6   0   2       76.95       76.10      9.79 o 
   7   0   2     1788.20     1867.26     56.82 o 
   8   0   2     3001.71     2990.47     84.92 o 
   9   0   2      102.27       96.62     10.38 o 
  10   0   2       28.80       28.08     21.95 o 
  11   0   2        5.36        4.73      8.36 o 
  12   0   2      156.84      192.68     20.36 o 
  13   0   2        0.67        3.82      5.24 o 
 -12   1   2       27.48       23.23     29.00 o 
 -11   1   2       12.96        8.74     15.59 o 
 -10   1   2       73.75       73.71     17.08 o 
  -9   1   2       15.58        9.56      6.26 o 
  -8   1   2       25.15       24.51      3.83 o 
  -7   1   2       72.04       74.70      4.83 o 
  -6   1   2       66.74       56.71      3.38 o 
  -5   1   2      189.36      149.27      7.15 o 
  -4   1   2      664.92      741.82     16.57 o 
  -3   1   2     1023.49      961.42     14.52 o 
  -2   1   2      336.34      310.34      9.46 o 
  -1   1   2     1410.91     1331.39     15.21 o 
   0   1   2      399.05      359.82      5.84 o 
   1   1   2       62.89       80.42     14.22 o 
   2   1   2      802.41      742.33      8.20 o 
   3   1   2      266.44      286.43     14.62 o 
   4   1   2        8.22        8.06      1.31 o 
   5   1   2      743.14      940.75     31.38 o 
   6   1   2        0.85        2.21      2.52 o 
   7   1   2      735.01      686.89     35.60 o 
   8   1   2      669.35      623.85     82.78 o 
   9   1   2        0.17        1.79      3.06 o 
  10   1   2       46.62       45.47      8.39 o 
  11   1   2        4.74        1.47      6.94 o 
  12   1   2       88.74       75.35     17.11 o 
  13   1   2        0.27        3.53      5.56 o 
  14   1   2        3.44       10.30     14.94 o 
 -12   2   2       53.77       21.44     37.04 o 
 -11   2   2       18.20       19.93     11.55 o 
 -10   2   2      137.54      119.71     21.78 o 
  -9   2   2        1.12        2.23      3.16 o 
  -8   2   2      134.58      120.96      7.01 o 
  -7   2   2      160.82      140.56      9.19 o 
  -6   2   2        7.02        6.74      2.58 o 
  -5   2   2      402.91      307.54      9.09 o 
  -4   2   2       13.84       16.99      2.36 o 
  -3   2   2     2330.07     2288.89     18.23 o 
  -2   2   2        0.64        0.47      0.77 o 
  -1   2   2     1551.60     1480.45     14.88 o 
   0   2   2      653.16      648.62      8.35 o 
   1   2   2      452.08      417.14     25.13 o 
   3   2   2     1248.33     1398.84     26.14 o 
   4   2   2     2130.48     2017.92     48.69 o 
   5   2   2      140.60      192.49      8.19 o 
   6   2   2      882.21      931.23     33.15 o 
   7   2   2      109.50      113.92      6.27 o 
   8   2   2     4596.01     4331.33    132.92 o 
   9   2   2       39.42       42.29     22.95 o 
  10   2   2      102.07       97.03     11.32 o 
  11   2   2        3.69       -0.37      3.23 o 
  12   2   2       90.28      108.44     17.85 o 
  13   2   2       32.39       31.80     25.49 o 
  14   2   2      155.96       92.98     81.99 o 
 -11   3   2       20.79       13.30     27.93 o 
 -10   3   2        0.00        2.20      5.76 o 
  -9   3   2       38.23       36.01     14.12 o 
  -8   3   2       44.98       50.42      8.02 o 
  -7   3   2       54.97       54.82      6.97 o 
  -6   3   2       14.79       12.86      2.34 o 
  -5   3   2       11.45       11.80      3.58 o 
  -4   3   2       62.45       57.64      3.10 o 
  -3   3   2      353.91      354.72      9.86 o 
  -2   3   2      122.89      137.69      4.07 o 
  -1   3   2       66.09       66.99      3.63 o 
   0   3   2       87.39       81.94      6.17 o 
   1   3   2       61.14       72.11      4.47 o 
   2   3   2     1603.46     1472.09     22.72 o 
   3   3   2      318.80      301.63      8.62 o 
   4   3   2      296.96      339.85     12.82 o 
   5   3   2       12.86       17.97      2.33 o 
   6   3   2       89.26      100.07     12.82 o 
   7   3   2        8.38        5.06      2.26 o 
   8   3   2       50.58       62.50      7.70 o 
   9   3   2        0.67        0.22      0.91 o 
  10   3   2        3.78        3.26      5.09 o 
  11   3   2        0.04       -0.62      6.03 o 
  12   3   2        7.40        6.67      9.33 o 
  13   3   2        0.27        2.14      6.72 o 
  14   3   2        8.20        5.85     10.39 o 
  -9   4   2      355.54      331.61     34.98 o 
  -8   4   2      139.53      106.97     26.54 o 
  -7   4   2      586.12      647.66     25.40 o 
  -6   4   2     1061.14      966.14     41.29 o 
  -5   4   2        6.54        6.99      2.58 o 
  -4   4   2      831.13      772.83     24.41 o 
  -3   4   2     2492.20     2506.88     25.64 o 
  -2   4   2       29.09       33.27      2.64 o 
  -1   4   2     4407.48     4347.53     60.97 o 
   0   4   2     5801.86     5366.87     34.23 o 
   2   4   2     1100.85     1008.88     37.73 o 
   3   4   2     2255.82     2207.93     37.13 o 
   4   4   2        0.45        1.66      2.45 o 
   5   4   2       56.99       52.02      3.66 o 
   6   4   2      864.60      911.29     15.91 o 
   7   4   2      249.28      211.72     11.84 o 
   8   4   2     1802.89     1751.13     46.28 o 
   9   4   2      878.70      832.59     25.89 o 
  10   4   2      165.78      158.78     16.58 o 
  11   4   2        5.64        4.89      2.99 o 
  12   4   2       31.53       14.08      9.95 o 
  13   4   2       37.94       40.78     18.29 o 
  14   4   2       33.06       22.71     19.38 o 
  -9   5   2       33.80       31.80     26.69 o 
  -8   5   2        2.24        3.76      5.07 o 
  -7   5   2        0.93        1.35      3.14 o 
  -6   5   2      117.34      113.03      8.88 o 
  -5   5   2        0.88        2.62      3.29 o 
  -4   5   2       38.07       38.82      5.94 o 
  -3   5   2       88.50       85.44      7.87 o 
  -2   5   2       10.03       18.87      3.88 o 
  -1   5   2      349.49      387.58     11.18 o 
   0   5   2      261.66      250.35      9.31 o 
   1   5   2      484.45      446.12     10.90 o 
   2   5   2       33.86       34.40      3.49 o 
   3   5   2       35.82       39.38      3.86 o 
   4   5   2       37.49       40.63      3.83 o 
   5   5   2       90.55       83.54      5.53 o 
   6   5   2       33.23       40.05      3.78 o 
   7   5   2      158.44      148.96      8.80 o 
   8   5   2       26.22       25.12      3.69 o 
   9   5   2      174.26      159.88     15.35 o 
  10   5   2        2.28        4.11      2.95 o 
  11   5   2       95.48       91.56     19.19 o 
  12   5   2        2.03        1.17      7.99 o 
  13   5   2        2.17        3.22      6.63 o 
  14   5   2        6.63        2.69      8.39 o 
  -9   6   2      160.42      153.11     19.96 o 
  -8   6   2       82.83       77.72     16.25 o 
  -7   6   2      513.27      542.09     72.27 o 
  -6   6   2      592.56      554.13     38.56 o 
  -5   6   2        1.72        0.75      2.51 o 
  -4   6   2      510.25      503.62     19.36 o 
  -3   6   2       20.73       13.17      7.09 o 
  -2   6   2       14.21       24.74     12.08 o 
  -1   6   2     1763.51     1806.42     35.28 o 
   0   6   2     1922.09     1856.69     50.76 o 
   1   6   2     2392.36     2375.90     59.74 o 
   2   6   2     1337.66     1224.07     37.29 o 
   3   6   2     3800.37     3950.70     69.12 o 
   4   6   2      391.07      399.99     17.26 o 
   5   6   2       66.61       79.89      8.15 o 
   6   6   2      272.67      224.39     12.24 o 
   7   6   2      271.83      259.25      9.87 o 
   8   6   2     1514.95     1366.80     32.36 o 
   9   6   2     1216.68     1231.20     59.10 o 
  10   6   2        2.81        4.00      2.58 o 
  11   6   2      139.72      157.58     17.04 o 
  12   6   2        3.44        3.63      6.10 o 
  13   6   2        1.09        2.41      3.98 o 
  14   6   2       20.99        7.30     10.36 o 
  -9   7   2        0.46        4.30      5.66 o 
  -8   7   2        1.30        5.33      6.23 o 
  -7   7   2       82.69       65.10     47.51 o 
  -6   7   2       42.61       36.41     31.21 o 
  -5   7   2        4.39        5.77      5.32 o 
  -4   7   2       72.28       66.34      8.57 o 
  -3   7   2        6.66        5.83      5.39 o 
  -2   7   2        7.72        4.44      6.19 o 
  -1   7   2      932.68      897.84     50.68 o 
   0   7   2      299.45      446.82     28.42 o 
   1   7   2      152.87      148.93     10.96 o 
   3   7   2        0.09        2.45      3.35 o 
   4   7   2        0.19       -0.69      6.35 o 
   5   7   2       68.02       50.28      8.51 o 
   6   7   2      452.52      440.74     24.09 o 
   7   7   2      225.69      215.04     32.03 o 
   8   7   2      473.84      453.89     16.06 o 
   9   7   2      196.39      196.79     19.44 o 
  10   7   2       73.01       78.78     10.07 o 
  11   7   2      301.81      341.66     28.52 o 
  12   7   2        8.31        9.08      6.91 o 
  13   7   2       13.42        7.68      6.29 o 
  14   7   2        5.73        6.13     10.41 o 
  -7   8   2      217.73      181.59     39.78 o 
  -6   8   2      145.37      149.27     16.45 o 
  -5   8   2       21.28       26.58     17.85 o 
  -4   8   2      208.34      244.63     23.42 o 
  -3   8   2        0.03       -1.14      7.00 o 
  -2   8   2      334.80      388.92     34.34 o 
  -1   8   2      739.68      749.67     28.01 o 
   0   8   2     1418.23     1716.73     53.84 o 
   1   8   2      300.09      406.28     23.76 o 
   2   8   2      170.14      170.12     15.35 o 
   3   8   2      102.30       91.05     14.05 o 
   4   8   2      702.82      691.49     31.48 o 
   5   8   2       28.28       22.72     12.05 o 
   6   8   2     1277.11     1426.38     48.50 o 
   7   8   2      232.92      238.79     15.15 o 
   8   8   2      662.35      630.08     35.73 o 
   9   8   2        4.27        6.54      3.40 o 
  10   8   2        0.75        1.99      4.62 o 
  11   8   2       31.53       29.87     13.04 o 
  12   8   2        8.64        7.56     12.67 o 
  13   8   2        0.02       -0.03      5.68 o 
  14   8   2        3.66        2.67     11.99 o 
  -5   9   2        0.00        3.45      4.43 o 
  -4   9   2       25.22       25.67     13.48 o 
  -3   9   2       35.49       31.43     22.34 o 
  -2   9   2       19.66       19.61     21.33 o 
  -1   9   2      581.87      656.31     55.80 o 
   0   9   2     1278.13     1345.82    106.74 o 
   1   9   2      646.29      730.66     38.23 o 
   2   9   2        6.61       12.43      6.05 o 
   3   9   2       86.74       94.39     19.58 o 
   4   9   2       15.07       11.72      9.60 o 
   5   9   2        3.21        0.81      4.84 o 
   6   9   2     1033.50     1169.72     93.57 o 
   7   9   2      134.24      142.80     11.62 o 
   8   9   2       22.15       21.90      9.31 o 
   9   9   2      101.63      114.89      8.96 o 
  10   9   2        0.82        3.16      3.41 o 
  11   9   2       96.13       91.27     15.47 o 
  12   9   2        0.36        3.15      8.61 o 
  13   9   2        8.03        4.71      8.31 o 
  -5  10   2        1.76        1.28      6.02 o 
  -4  10   2       17.97       22.29     19.43 o 
  -3  10   2        1.54       -0.79      7.10 o 
  -2  10   2        8.43       12.11      6.48 o 
  -1  10   2      245.38      247.94     29.89 o 
   0  10   2      382.26      357.02     28.61 o 
   1  10   2      251.83      302.79     19.93 o 
   2  10   2       57.26       46.21     10.85 o 
   3  10   2       28.51       27.59     21.63 o 
   4  10   2      210.65      246.23     26.66 o 
   5  10   2       52.20       67.30     33.63 o 
   6  10   2      347.19      351.27     30.40 o 
   7  10   2       11.74       13.70      9.80 o 
   8  10   2        6.84        5.26      5.39 o 
   9  10   2        0.98        2.93      4.50 o 
  10  10   2      263.96      268.29     24.96 o 
  11  10   2        0.19        2.56      5.70 o 
  12  10   2        1.08        1.71      4.32 o 
  13  10   2        3.62        5.13      6.38 o 
  -4  11   2       39.89       27.29     30.87 o 
  -3  11   2      145.88      153.33     45.91 o 
  -2  11   2      187.44      173.82     27.18 o 
  -1  11   2      123.12      127.89     15.32 o 
   0  11   2      640.11      634.89     39.05 o 
   1  11   2      529.09      554.72     58.34 o 
   2  11   2       18.53       12.62     12.96 o 
   3  11   2      477.67      448.29     48.31 o 
   4  11   2      898.03      978.98     68.41 o 
   5  11   2       12.70        7.39      9.31 o 
   6  11   2        5.47        4.87      6.39 o 
   7  11   2      130.37      168.15     22.69 o 
   8  11   2       39.29       52.65     12.86 o 
   9  11   2       33.56       24.58     14.47 o 
  10  11   2      145.45      134.38     16.41 o 
  11  11   2       10.20        7.51      6.33 o 
  12  11   2      101.18      104.57     21.53 o 
  -4  12   2        3.12        4.48      7.23 o 
  -3  12   2       45.48       73.17     15.45 o 
  -2  12   2      111.23      120.93     17.34 o 
  -1  12   2        0.27        2.09      8.32 o 
   0  12   2        8.87        8.62     10.79 o 
   1  12   2       77.63       68.74     17.73 o 
   2  12   2        0.05        1.74      5.70 o 
   3  12   2      101.18      110.28     15.21 o 
   4  12   2      236.11      208.28     32.14 o 
   5  12   2       25.77       26.47     16.05 o 
   6  12   2        7.41       12.29     11.13 o 
   7  12   2       28.10       32.22     17.20 o 
   8  12   2       12.67        7.39     10.79 o 
   9  12   2       29.59       27.99     18.92 o 
  10  12   2        0.26        0.77      3.63 o 
  11  12   2        1.82        3.52      4.11 o 
  12  12   2       10.98        8.72      7.21 o 
  -3  13   2      106.17       96.92     15.41 o 
  -2  13   2      129.42      105.44     33.87 o 
  -1  13   2        3.24        4.56      9.74 o 
   0  13   2        1.86        0.44      5.01 o 
   1  13   2      248.40      274.65     45.44 o 
   2  13   2       56.47       43.53     11.37 o 
   3  13   2      351.36      317.69     43.79 o 
   4  13   2      430.17      420.76     59.66 o 
   5  13   2       26.67       15.79     20.15 o 
   6  13   2       42.60       35.87     23.49 o 
   7  13   2       92.64      104.38     17.86 o 
   8  13   2       72.32       73.66     18.72 o 
   9  13   2        0.59        2.00      4.77 o 
  10  13   2       90.57       70.05     25.32 o 
  11  13   2        0.02        1.80      4.43 o 
  -1  14   2        2.25        7.45     14.98 o 
   0  14   2        2.31        1.99      6.82 o 
   1  14   2        6.38        4.01      5.31 o 
   2  14   2        6.82        0.75      8.51 o 
   4  14   2        9.84       12.12     15.79 o 
   6  14   2        2.22        0.85      7.70 o 
   7  14   2        0.00        1.66      8.16 o 
   9  14   2       12.44        5.83      9.70 o 
   2  15   2       19.77       20.51     19.34 o 
   3  15   2      133.67      110.98     35.85 o 
   4  15   2       98.34       88.99     41.80 o 
   5  15   2        2.51        4.72      8.46 o 
   6  15   2        4.16        4.37      7.99 o 
   7  15   2       93.98       78.55     31.56 o 
  -3 -13   3       23.67        8.67     11.92 o 
  -2 -13   3        0.00        3.07      3.82 o 
  -7 -12   3        8.97        7.41      9.52 o 
  -6 -12   3       98.67      113.73     13.90 o 
  -5 -12   3        0.16        1.88      7.47 o 
  -4 -12   3      193.02      181.77     45.33 o 
  -3 -12   3       40.06       21.20     22.89 o 
  -2 -12   3       60.82       36.33     40.00 o 
  -1 -12   3       41.67       28.69     41.66 o 
   0 -12   3        5.11        0.45      4.57 o 
   1 -12   3        0.91        2.03      9.94 o 
   2 -12   3       41.62       26.72     36.97 o 
  -9 -11   3       69.38       64.17     12.17 o 
  -8 -11   3       67.47       48.59     46.98 o 
  -7 -11   3       12.65        8.99      9.54 o 
  -6 -11   3        7.45        8.67     10.65 o 
  -5 -11   3        3.08        6.62      8.52 o 
  -4 -11   3      211.55      177.90     30.70 o 
  -3 -11   3      291.42      307.55     35.31 o 
  -2 -11   3       36.55       28.38     24.41 o 
  -1 -11   3      174.87      160.45     25.58 o 
   1 -11   3        7.71        7.46     16.92 o 
   2 -11   3       24.78       22.68     20.66 o 
   3 -11   3      238.61      203.19     51.39 o 
   4 -11   3        7.11        3.52      6.29 o 
 -10 -10   3       24.73       12.45     10.82 o 
  -9 -10   3       25.31       19.40     21.57 o 
  -8 -10   3       28.65       17.05     18.44 o 
  -7 -10   3       17.17       12.37      8.46 o 
  -6 -10   3        0.00        1.13      8.13 o 
  -5 -10   3        1.04       -4.15      8.83 o 
  -4 -10   3        0.04        2.21      5.80 o 
  -3 -10   3       17.51       14.57     11.03 o 
  -2 -10   3        0.21        0.81      4.53 o 
  -1 -10   3       95.61       92.79     14.33 o 
   0 -10   3      170.46      136.82     21.96 o 
   1 -10   3        0.45        2.59      4.35 o 
   2 -10   3        6.67       10.29      8.90 o 
   3 -10   3        0.55        2.34     10.05 o 
   4 -10   3       18.77       13.39      8.65 o 
   5 -10   3        5.95        5.79      7.25 o 
   6 -10   3       18.88        9.39     15.57 o 
 -10  -9   3       90.71       79.27     20.14 o 
  -9  -9   3       34.78       36.40      7.89 o 
  -8  -9   3      190.73      217.36     32.30 o 
  -7  -9   3      216.99      220.02     30.87 o 
  -6  -9   3       13.16       12.21     12.88 o 
  -5  -9   3        0.82       -1.24      5.67 o 
  -4  -9   3      277.31      277.88     22.16 o 
  -3  -9   3        3.67       15.06     14.16 o 
  -2  -9   3       97.15       87.31     11.79 o 
  -1  -9   3      345.06      310.34     33.25 o 
   0  -9   3      151.05      162.94     29.26 o 
   1  -9   3       30.23       10.31     19.69 o 
   2  -9   3        0.52        2.60      3.60 o 
   3  -9   3      107.58      100.77     11.88 o 
   4  -9   3       50.87       51.00     25.50 o 
   5  -9   3      129.70      115.28     14.92 o 
   6  -9   3        0.57        3.87      9.46 o 
   7  -9   3        0.17       -1.03      9.88 o 
 -11  -8   3       14.63       15.28      7.24 o 
 -10  -8   3        2.02       -0.14      5.53 o 
  -9  -8   3        2.54       -0.48      4.70 o 
  -8  -8   3        0.98        1.99      4.53 o 
  -7  -8   3       14.31       18.55     12.39 o 
  -6  -8   3        2.03        4.01      9.83 o 
  -5  -8   3      134.67      135.08     14.69 o 
  -4  -8   3       13.07       10.81     12.13 o 
  -3  -8   3        5.19        3.84      4.98 o 
  -2  -8   3        0.04       -0.14      4.62 o 
  -1  -8   3       21.25       16.04     11.23 o 
   0  -8   3       28.82       26.50     14.73 o 
   1  -8   3       72.38       64.22     13.06 o 
   2  -8   3        3.79        7.26      5.95 o 
   3  -8   3       19.15       17.13      9.05 o 
   4  -8   3       22.76       22.10     13.03 o 
   5  -8   3       12.54       10.93      8.09 o 
   6  -8   3        8.89        7.50      5.01 o 
   7  -8   3        0.00        7.87      9.19 o 
   8  -8   3       42.78       35.21     31.20 o 
 -12  -7   3       48.36       40.82     49.72 o 
 -11  -7   3       56.43       51.47     21.31 o 
 -10  -7   3       21.14       16.57      9.62 o 
  -9  -7   3        7.72        3.19      4.23 o 
  -8  -7   3        0.77        3.46      3.10 o 
  -7  -7   3      165.80      172.16     20.10 o 
  -6  -7   3      242.89      234.44     19.68 o 
  -5  -7   3       27.07       22.53     12.53 o 
  -4  -7   3        0.78        1.17      4.73 o 
  -3  -7   3       36.93       30.15     15.94 o 
  -2  -7   3       83.76       75.50      9.58 o 
  -1  -7   3      659.23      582.53     30.87 o 
   0  -7   3       94.00      101.04      9.36 o 
   1  -7   3      106.60       79.59     10.77 o 
   2  -7   3      158.19      166.19     11.54 o 
   3  -7   3      136.64      114.64      9.90 o 
   4  -7   3      395.96      413.50     31.77 o 
   5  -7   3       27.10       31.38     13.83 o 
   6  -7   3       34.41       37.41     11.57 o 
   7  -7   3       42.56       27.30     30.89 o 
   8  -7   3       88.31      102.05     15.60 o 
   9  -7   3       33.83       19.85     18.53 o 
 -12  -6   3       27.00       10.53     24.26 o 
 -11  -6   3       35.19       18.28     32.13 o 
 -10  -6   3        0.99        1.81      5.20 o 
  -9  -6   3        5.78        6.88      6.09 o 
  -8  -6   3        0.11        1.08      3.61 o 
  -7  -6   3       12.49       10.61      7.20 o 
  -6  -6   3       31.62       33.72     18.24 o 
  -5  -6   3        3.84        4.36      5.57 o 
  -4  -6   3       21.27       43.21     24.18 o 
  -2  -6   3       22.44       22.55     10.75 o 
  -1  -6   3       16.16       25.16     13.03 o 
   0  -6   3        4.59       10.69      6.23 o 
   1  -6   3        1.86        3.76      3.36 o 
   2  -6   3      109.09      116.12      8.50 o 
   3  -6   3        4.64        3.86      3.58 o 
   4  -6   3       63.73       65.38      9.98 o 
   5  -6   3        2.46        1.84      5.48 o 
   6  -6   3       24.06       24.79     15.13 o 
   7  -6   3       41.75       39.55     38.79 o 
   8  -6   3       28.91       22.32     25.08 o 
   9  -6   3        7.43        3.43      4.25 o 
  10  -6   3        4.06        4.42      4.86 o 
 -12  -5   3       60.76       44.27     50.19 o 
 -11  -5   3       39.12       38.75     52.93 o 
 -10  -5   3       96.44       82.15     23.54 o 
  -9  -5   3      505.42      461.02     44.00 o 
  -8  -5   3      364.54      327.65     23.66 o 
  -7  -5   3      336.32      368.97     18.84 o 
  -6  -5   3       13.63       14.98     17.23 o 
  -5  -5   3      341.80      335.61     22.61 o 
  -4  -5   3        6.26        6.52      6.44 o 
  -3  -5   3      353.00      309.97     18.70 o 
  -2  -5   3      442.46      483.62     28.91 o 
  -1  -5   3      255.66      210.34     12.85 o 
   0  -5   3      321.57      314.99     22.80 o 
   1  -5   3       96.08       75.84      8.30 o 
   2  -5   3      565.08      559.38     20.76 o 
   3  -5   3      394.03      428.15     22.70 o 
   4  -5   3     1592.47     1652.83     48.89 o 
   5  -5   3      278.02      282.82     18.49 o 
   6  -5   3       46.00       49.89      6.86 o 
   7  -5   3        2.84        3.69      3.84 o 
   8  -5   3       81.77       87.98     19.36 o 
   9  -5   3       61.93       52.17     12.40 o 
  10  -5   3       43.64       20.04     26.22 o 
  11  -5   3      284.54      261.14     33.66 o 
 -12  -4   3       26.03       25.13     34.28 o 
 -11  -4   3        3.78        5.45     13.64 o 
 -10  -4   3        0.00        1.43      2.78 o 
  -9  -4   3       61.15       49.08      9.89 o 
  -8  -4   3        9.25        7.86      4.53 o 
  -7  -4   3      118.30      107.87      9.12 o 
  -6  -4   3        7.32        8.99      2.80 o 
  -5  -4   3      289.20      375.87     55.03 o 
  -4  -4   3      137.51      148.87     11.25 o 
  -3  -4   3       78.52       75.31      4.77 o 
  -2  -4   3      561.73      615.43     16.10 o 
  -1  -4   3        8.89       15.52      8.70 o 
   0  -4   3      102.38      100.22      9.12 o 
   1  -4   3        2.41        3.42      2.66 o 
   2  -4   3       31.11       32.92      5.32 o 
   3  -4   3      197.25      211.70     10.05 o 
   4  -4   3       78.14       71.49      6.49 o 
   5  -4   3      124.43      142.32      5.88 o 
   6  -4   3       33.72       29.80      3.71 o 
   7  -4   3      118.25      113.87      5.94 o 
   8  -4   3        9.15       13.43     10.79 o 
   9  -4   3       30.03       28.05     17.01 o 
  10  -4   3        1.62       -3.36      9.29 o 
  11  -4   3       50.74       44.43     14.54 o 
 -12  -3   3       34.10       18.24     20.78 o 
 -11  -3   3       11.97        3.67     10.97 o 
 -10  -3   3        4.29        1.18      2.80 o 
  -9  -3   3      590.92      598.62     49.87 o 
  -8  -3   3      234.24      206.80     12.96 o 
  -7  -3   3      171.05      145.84     12.81 o 
  -6  -3   3      318.46      346.15     17.90 o 
  -5  -3   3        1.99        2.00      5.30 o 
  -4  -3   3       20.99       10.13      3.51 o 
  -3  -3   3      907.70      988.90     18.93 o 
  -2  -3   3      485.00      442.96     13.03 o 
  -1  -3   3     1828.65     1788.94     26.50 o 
   0  -3   3     1866.08     1824.62     28.67 o 
   1  -3   3      713.82      776.67     13.89 o 
   2  -3   3      597.58      673.78     19.44 o 
   3  -3   3       19.83       25.79      3.22 o 
   4  -3   3      924.63      930.07     25.33 o 
   5  -3   3     1056.25     1163.17     32.58 o 
   6  -3   3      106.09      125.49      5.16 o 
   7  -3   3      143.03      138.56     11.69 o 
   8  -3   3        7.29       10.61     14.28 o 
   9  -3   3       20.65       13.88     21.46 o 
  10  -3   3        8.99        3.35      5.88 o 
  11  -3   3      188.46      196.44     21.05 o 
  12  -3   3       52.86       34.99     33.19 o 
 -12  -2   3       65.16       41.54     48.49 o 
 -11  -2   3       25.75       29.57     30.01 o 
 -10  -2   3       11.90       14.85     18.37 o 
  -9  -2   3      112.75      118.19      7.66 o 
  -8  -2   3      152.68      133.84      5.39 o 
  -7  -2   3       27.12       22.56      4.24 o 
  -6  -2   3       93.95       94.43      7.87 o 
  -5  -2   3        0.24        0.57      1.47 o 
  -4  -2   3       12.39        6.59      3.49 o 
  -3  -2   3      188.17      194.23      6.75 o 
  -2  -2   3      282.73      279.24      6.97 o 
  -1  -2   3      466.86      478.16      6.93 o 
   0  -2   3      545.00      515.18     13.64 o 
   1  -2   3     4572.88     4597.14     75.99 o 
   2  -2   3     1189.12     1180.18     18.66 o 
   3  -2   3      972.33      933.18     15.94 o 
   4  -2   3       19.11       20.56      2.67 o 
   5  -2   3     1170.76     1196.20     35.38 o 
   6  -2   3        0.99        0.55      1.73 o 
   7  -2   3      258.31      240.02     11.16 o 
   8  -2   3      110.11      114.26     14.64 o 
   9  -2   3      147.09      159.11     17.39 o 
  10  -2   3        0.71        1.26      5.18 o 
  11  -2   3      269.46      292.46     36.91 o 
  12  -2   3       29.45       13.39     21.35 o 
 -12  -1   3      129.38      114.86     35.67 o 
 -11  -1   3       40.95       33.90     45.43 o 
 -10  -1   3       73.93       47.68     45.01 o 
  -9  -1   3       94.77       96.84      8.52 o 
  -8  -1   3      387.54      369.30     13.38 o 
  -7  -1   3      102.72       92.79      5.93 o 
  -6  -1   3      205.69      225.09      9.23 o 
  -5  -1   3        9.02        6.55      2.91 o 
  -4  -1   3     1323.42     1476.88     23.25 o 
  -3  -1   3      676.24      699.91     19.94 o 
  -2  -1   3     3068.79     2968.58     78.50 o 
  -1  -1   3     1408.02     1344.81     14.14 o 
   0  -1   3        1.84        0.69      1.20 o 
   1  -1   3     2697.75     2654.95     16.97 o 
   2  -1   3     1814.55     1775.84     16.68 o 
   3  -1   3        3.20        6.19      2.68 o 
   4  -1   3     1438.22     1596.58     56.86 o 
   5  -1   3      348.62      381.99     12.45 o 
   6  -1   3      610.74      613.03     48.77 o 
   7  -1   3        0.21       -0.03      3.75 o 
   8  -1   3       35.83       52.73     27.53 o 
   9  -1   3        0.58        2.69      8.04 o 
  10  -1   3        4.43        1.74      6.41 o 
  11  -1   3      286.12      278.50     39.03 o 
  12  -1   3      184.10      170.77     17.96 o 
  13  -1   3       17.18        8.63     12.41 o 
 -12   0   3       52.61       31.12     49.59 o 
 -11   0   3        0.01        0.05      6.99 o 
 -10   0   3        4.63       18.21     24.64 o 
  -9   0   3      266.15      245.04     20.26 o 
  -8   0   3      689.12      708.59     21.73 o 
  -7   0   3      143.33      136.73      8.07 o 
  -6   0   3       40.14       40.78      5.21 o 
  -5   0   3       10.15        8.24      2.59 o 
  -4   0   3     1013.87      989.05     13.10 o 
  -3   0   3       51.13       56.41      4.22 o 
  -2   0   3     1459.87     1423.10     21.04 o 
  -1   0   3      397.90      384.55     11.99 o 
   0   0   3      731.13      686.67      9.56 o 
   1   0   3      748.71      715.09     13.85 o 
   3   0   3      156.42      176.07      6.48 o 
   4   0   3     5476.77     8042.59    380.64 o 
   5   0   3     3462.27     4003.67     71.36 o 
   6   0   3      419.44      490.61     21.14 o 
   7   0   3       26.17       34.67      9.38 o 
   8   0   3        0.64        3.80      3.54 o 
   9   0   3        8.87       10.42      9.43 o 
  10   0   3      498.67      465.37     48.25 o 
  11   0   3      709.12      745.87     97.79 o 
  12   0   3       92.10       87.80     43.16 o 
  13   0   3       22.36       18.95     18.02 o 
 -12   1   3       32.30       23.43     28.77 o 
 -11   1   3       26.85       21.76     19.49 o 
 -10   1   3       35.54       42.45     45.95 o 
  -9   1   3      220.13      223.94     37.04 o 
  -8   1   3      667.03      706.91     27.46 o 
  -7   1   3       97.06       97.13      6.44 o 
  -6   1   3       64.82       57.40      4.06 o 
  -5   1   3       36.77       40.32      2.73 o 
  -4   1   3      260.57      247.91      6.25 o 
  -3   1   3      639.25      674.97      9.70 o 
  -2   1   3     2940.76     2984.10    114.22 o 
  -1   1   3      815.79      801.53      9.12 o 
   0   1   3      193.96      204.30      6.38 o 
   1   1   3     2027.17     1846.49     11.59 o 
   3   1   3      626.17      684.92     12.70 o 
   4   1   3      899.90     1071.55     19.96 o 
   5   1   3      218.47      255.90      4.80 o 
   6   1   3      806.27     1013.60     24.76 o 
   7   1   3       40.06       34.44     16.08 o 
   8   1   3        4.25       -1.94      7.27 o 
   9   1   3       25.30       20.23      7.34 o 
  10   1   3       48.30       28.16     16.63 o 
  11   1   3      537.77      490.65     53.49 o 
  12   1   3       46.95       29.04     20.01 o 
  13   1   3        0.13        2.73      7.25 o 
  14   1   3        1.33        2.27      4.85 o 
 -11   2   3        8.38        5.92      9.19 o 
 -10   2   3       44.33       44.06     41.96 o 
  -9   2   3      436.79      389.48     65.73 o 
  -8   2   3      488.74      571.54     30.16 o 
  -7   2   3      342.90      343.06     18.27 o 
  -6   2   3       12.36        7.72      2.34 o 
  -5   2   3       55.91       46.64      3.10 o 
  -4   2   3     1202.78     1108.95     14.79 o 
  -3   2   3       14.69       16.52      2.07 o 
  -2   2   3     2356.39     2250.66     40.67 o 
  -1   2   3        1.78        0.96      1.03 o 
   0   2   3      388.71      362.46     38.25 o 
   1   2   3      164.20      163.67      7.34 o 
   2   2   3     3398.83     3237.77     79.13 o 
   3   2   3        6.70       24.04      1.60 o 
   4   2   3     5762.25     5775.65    179.63 o 
   5   2   3     3934.70     3775.60    544.19 o 
   6   2   3      102.79      114.36     12.12 o 
   7   2   3      445.06      479.43     22.28 o 
   8   2   3     2154.05     2168.49     71.01 o 
   9   2   3       36.12       54.44     22.41 o 
  10   2   3       23.63       10.37      7.52 o 
  11   2   3      522.27      495.96     28.79 o 
  12   2   3      207.64      209.30     23.43 o 
  13   2   3       53.52       33.00     27.41 o 
  14   2   3      253.15      223.66     20.76 o 
 -11   3   3        0.00        1.29      9.26 o 
 -10   3   3        0.02        0.51      6.95 o 
  -9   3   3       10.51        3.88      6.00 o 
  -8   3   3        1.18        2.07      2.64 o 
  -7   3   3       50.51       43.64      5.44 o 
  -6   3   3       36.32       28.43      2.60 o 
  -5   3   3       37.40       35.31      3.20 o 
  -4   3   3        5.40        8.69      3.23 o 
  -3   3   3       24.54       22.56      2.17 o 
  -2   3   3        8.40       17.98      2.26 o 
  -1   3   3      118.79      120.24      3.69 o 
   0   3   3        4.17        1.43      1.76 o 
   1   3   3       28.89       25.48      3.40 o 
   2   3   3      514.98      492.60     27.72 o 
   3   3   3       21.80       20.51      1.76 o 
   4   3   3       19.67       14.71      1.80 o 
   5   3   3      670.71      635.20      7.74 o 
   6   3   3        5.02        5.12      2.09 o 
   7   3   3      321.07      316.72     13.70 o 
   8   3   3       12.23       16.83      4.22 o 
   9   3   3        5.47        4.87      6.02 o 
  10   3   3        8.63       10.09      7.67 o 
  11   3   3       74.95       63.31     13.35 o 
  12   3   3        0.73        2.95      5.46 o 
  13   3   3        1.91        3.37      5.86 o 
  14   3   3        7.35        7.00      4.92 o 
 -11   4   3       32.56       14.38     20.44 o 
 -10   4   3       82.53       57.03     55.48 o 
  -9   4   3       15.88       19.18     27.37 o 
  -8   4   3      158.79      182.77     21.79 o 
  -7   4   3        7.70        7.00      3.28 o 
  -6   4   3        5.96        1.73      3.29 o 
  -5   4   3      143.90      123.06      6.14 o 
  -4   4   3        0.01        2.76      1.65 o 
  -3   4   3     2197.96     2193.11     33.29 o 
  -2   4   3     2077.13     2257.11     33.29 o 
  -1   4   3     2471.16     2415.13     21.53 o 
   0   4   3      942.38     1026.99     16.90 o 
   1   4   3      533.51      516.38      5.68 o 
   2   4   3       11.36       16.00      3.30 o 
   3   4   3     3264.94     3266.11     40.44 o 
   4   4   3      919.80      809.54     10.59 o 
   5   4   3      269.56      283.50      5.63 o 
   6   4   3      552.61      570.13     10.52 o 
   7   4   3       40.48       32.74      4.13 o 
   8   4   3     1466.95     1506.66     44.78 o 
   9   4   3      128.29       96.93      9.54 o 
  10   4   3      225.75      237.84      9.09 o 
  11   4   3      139.50      138.15     13.12 o 
  12   4   3       97.42       97.55     14.84 o 
  13   4   3       20.34        8.16      9.13 o 
  14   4   3       17.60       24.22     15.58 o 
  -8   5   3        0.43        1.05      6.08 o 
  -7   5   3       57.90       61.83      6.37 o 
  -6   5   3        0.35        1.80      2.81 o 
  -5   5   3       13.91       15.52      6.66 o 
  -4   5   3        1.48        8.26      6.40 o 
  -3   5   3        6.30        7.29     11.66 o 
  -2   5   3       92.49       85.71      6.87 o 
  -1   5   3      123.53      132.87      7.91 o 
   0   5   3      409.73      440.84      7.97 o 
   1   5   3        0.36        0.42      2.37 o 
   2   5   3      103.45      117.86      6.50 o 
   3   5   3        0.69        2.15      1.66 o 
   4   5   3      571.03      617.09      9.99 o 
   5   5   3       25.37       21.77      3.47 o 
   6   5   3       23.73       23.17      2.88 o 
   7   5   3      136.78      129.14     10.65 o 
   8   5   3        0.34        0.58      1.22 o 
   9   5   3      112.39      120.24      6.98 o 
  10   5   3       15.87       15.08      7.58 o 
  11   5   3       27.13       24.11     12.60 o 
  12   5   3        5.62        3.22      7.98 o 
  13   5   3       18.02       19.73     12.97 o 
  14   5   3       34.93       27.49     18.93 o 
  -8   6   3       20.54       18.52     18.82 o 
  -7   6   3      255.12      263.11     36.71 o 
  -6   6   3      148.19      118.59     12.23 o 
  -5   6   3       30.66       24.08      5.36 o 
  -4   6   3        0.13        6.61      6.41 o 
  -3   6   3     2254.75     2467.49     73.10 o 
  -2   6   3     1161.12     1148.07     41.11 o 
  -1   6   3     3835.30     3671.79    143.29 o 
   0   6   3     2107.13     2208.12     38.68 o 
   1   6   3      409.51      521.35     26.59 o 
   2   6   3       55.56      130.02     14.65 o 
   3   6   3       53.05       48.52     10.76 o 
   4   6   3     1111.68     1158.14     33.97 o 
   5   6   3      161.53      135.78      8.94 o 
   6   6   3      912.10      904.59     29.18 o 
   7   6   3      430.53      505.69     15.65 o 
   8   6   3      502.92      498.62     16.93 o 
   9   6   3     1394.76     1383.34     71.81 o 
  10   6   3      112.16      122.77     20.77 o 
  11   6   3        0.08        2.32      2.99 o 
  12   6   3      105.95      129.54     21.79 o 
  13   6   3       83.02       86.63     17.24 o 
  14   6   3       40.76       45.77     10.66 o 
  -6   7   3       47.39       34.94     23.48 o 
  -4   7   3        3.59        2.57      8.96 o 
  -3   7   3       42.22       50.99      8.44 o 
  -2   7   3      227.29      231.52     12.70 o 
  -1   7   3      102.09       91.96     13.37 o 
   0   7   3      385.16      411.98     16.65 o 
   1   7   3        2.86        4.01      6.36 o 
   2   7   3       25.01       19.20     12.37 o 
   3   7   3      159.02      156.05     10.79 o 
   4   7   3      211.34      209.57     12.37 o 
   5   7   3        0.05        0.52      3.02 o 
   6   7   3        0.01        1.25      4.19 o 
   7   7   3       34.70       34.30      7.61 o 
   8   7   3      299.86      313.75     19.49 o 
   9   7   3      367.85      445.64     63.89 o 
  10   7   3       12.53        4.72      5.17 o 
  11   7   3       74.75      110.00     16.24 o 
  12   7   3        2.29        4.47      6.18 o 
  13   7   3       24.76       24.64     20.06 o 
  14   7   3      109.34       88.17     21.91 o 
  -6   8   3      113.55      105.41     15.78 o 
  -5   8   3        3.99        7.30      5.92 o 
  -4   8   3        8.77       11.99     10.13 o 
  -3   8   3      113.03      122.68     11.63 o 
  -2   8   3      338.41      339.26     29.64 o 
  -1   8   3     1577.01     1584.27     55.24 o 
   0   8   3     1463.78     1576.58     95.83 o 
   1   8   3        5.07        1.44      5.89 o 
   2   8   3       76.03       75.64     10.45 o 
   3   8   3       19.50       33.79      7.18 o 
   4   8   3     1082.58     1118.08     56.53 o 
   5   8   3       13.04       32.02     15.05 o 
   6   8   3      341.11      367.50     13.83 o 
   7   8   3       39.91       36.89     17.68 o 
   8   8   3     1453.36     1495.82     75.61 o 
   9   8   3      650.69      686.41     51.53 o 
  10   8   3      669.73      715.23     63.83 o 
  11   8   3       71.54      104.83     26.91 o 
  12   8   3       77.57       70.50     14.21 o 
  13   8   3        1.30        2.05      6.05 o 
  14   8   3      118.63      123.62     20.39 o 
  -5   9   3        3.17        2.32      6.19 o 
  -4   9   3        0.08        3.07      5.30 o 
  -3   9   3       97.51       88.72     10.04 o 
  -2   9   3      124.32      151.14     18.05 o 
  -1   9   3      140.72      131.86     26.38 o 
   0   9   3       29.59       37.80     23.78 o 
   1   9   3        2.05        3.72      9.17 o 
   2   9   3        0.01        1.17      5.16 o 
   3   9   3      216.28      211.12     17.51 o 
   4   9   3      616.46      567.87     30.47 o 
   5   9   3      144.42      159.31     14.69 o 
   6   9   3      148.26      127.11     14.77 o 
   7   9   3        0.27        1.24      5.81 o 
   8   9   3      505.87      578.41     41.20 o 
   9   9   3       54.63       60.86      6.44 o 
  10   9   3      106.02       96.77     10.93 o 
  11   9   3      197.92      219.44     19.37 o 
  12   9   3       26.70       14.00     12.57 o 
  13   9   3        5.23        1.63      6.14 o 
  14   9   3      119.50      138.83     16.49 o 
  -5  10   3        8.89        9.98     11.84 o 
  -4  10   3        7.64       10.94      8.51 o 
  -3  10   3       31.28       25.09     20.75 o 
  -2  10   3      253.43      318.29     22.47 o 
  -1  10   3      601.64      598.55     48.17 o 
   0  10   3      879.60      859.82     57.63 o 
   1  10   3       35.65       35.44     26.82 o 
   2  10   3       10.89       10.94      8.06 o 
   3  10   3      137.82      129.46     18.05 o 
   4  10   3      552.11      613.79     52.36 o 
   5  10   3      156.33      182.43     21.10 o 
   6  10   3      115.88      101.41     11.79 o 
   7  10   3       15.52       14.06      9.68 o 
   8  10   3      250.11      244.47     22.69 o 
   9  10   3       35.08       33.36      6.61 o 
  10  10   3      141.88      149.00     15.25 o 
  11  10   3       47.06       47.45      8.85 o 
  12  10   3        0.28        0.41      4.22 o 
  13  10   3        7.34        3.72      6.64 o 
  -4  11   3       21.75       22.70     26.87 o 
  -3  11   3       22.97       19.82     16.54 o 
  -2  11   3      146.64      207.34     29.47 o 
  -1  11   3        1.25        2.15      9.71 o 
   0  11   3      509.79      557.10     53.02 o 
   1  11   3      273.92      307.15     30.73 o 
   2  11   3        0.40        4.27     10.45 o 
   3  11   3       77.21       42.58     43.13 o 
   4  11   3      299.66      351.55     31.18 o 
   5  11   3      168.23      191.77     19.32 o 
   6  11   3       59.79       45.26     32.44 o 
   7  11   3      194.29      181.71     26.23 o 
   8  11   3        0.76        2.97      4.57 o 
   9  11   3       92.33      104.79     19.87 o 
  10  11   3        0.55        4.39      4.68 o 
  11  11   3       92.92      100.82     14.24 o 
  12  11   3       20.57       16.99     12.41 o 
  13  11   3        0.35       -0.06      7.43 o 
  -4  12   3        5.21        4.24      7.52 o 
  -3  12   3        0.26       -2.79      7.88 o 
  -2  12   3        9.35        6.91     12.69 o 
  -1  12   3      122.90      131.07     21.24 o 
   0  12   3      287.47      300.74     42.61 o 
   1  12   3      103.53      133.78     39.41 o 
   2  12   3        0.10        2.17      4.67 o 
   3  12   3       14.82        9.38     10.25 o 
   4  12   3       12.08        3.00      7.54 o 
   5  12   3       18.20       18.05     13.61 o 
   6  12   3        1.70       -3.36      9.89 o 
   7  12   3      155.13      178.04     50.19 o 
   8  12   3        0.00        4.57      5.51 o 
   9  12   3       29.16       25.86     18.54 o 
  10  12   3        0.89        4.30      5.23 o 
  11  12   3       22.40       20.78      8.43 o 
  12  12   3        0.30        2.65      4.74 o 
  -3  13   3       29.24       11.31     24.81 o 
  -2  13   3        8.60       17.55     27.81 o 
  -1  13   3        7.60        1.51      6.74 o 
   0  13   3      326.74      344.47     38.53 o 
   1  13   3      259.14      254.01     36.83 o 
   2  13   3        3.45        0.38     10.81 o 
   3  13   3       91.03      105.01     21.33 o 
   4  13   3       44.28       17.50     19.09 o 
   5  13   3      139.81      143.75     35.55 o 
   6  13   3       34.01       42.46     27.22 o 
   7  13   3      210.99      242.38     36.36 o 
   8  13   3        4.20        4.07      6.05 o 
   9  13   3      130.85      104.41     21.52 o 
  10  13   3       36.77       22.15     15.25 o 
  11  13   3       33.86       22.41     18.18 o 
  -1  14   3       31.07       23.04     28.57 o 
   0  14   3       78.37       99.32     30.65 o 
   1  14   3       49.82       35.58     33.17 o 
   2  14   3       14.36       23.74     24.87 o 
   3  14   3       48.48       46.27     32.32 o 
   4  14   3       17.25        9.85     17.64 o 
   5  14   3       15.26       19.73     23.01 o 
   6  14   3        1.60        3.11      6.86 o 
   7  14   3       32.35       27.95     22.41 o 
   8  14   3       45.79       30.36     21.20 o 
   9  14   3       44.22       27.62     20.51 o 
  10  14   3       25.72       17.93     14.89 o 
   1  15   3       64.40       57.97     21.29 o 
   2  15   3        1.51        1.56      6.92 o 
   3  15   3       91.00       92.30     19.27 o 
   4  15   3        9.65        2.06      3.46 o 
   5  15   3       49.55       47.86     28.04 o 
   6  15   3       63.34       76.30     22.40 o 
   7  15   3       34.11       37.90     27.73 o 
   8  15   3        3.84       -0.43      9.90 o 
  -5 -12   4       79.65       82.83     13.91 o 
  -4 -12   4      355.21      355.53     25.14 o 
  -3 -12   4       71.10       33.20     46.18 o 
  -2 -12   4       34.47       45.45     42.56 o 
  -1 -12   4        5.74        2.76      4.26 o 
   0 -12   4       41.04       25.06     31.34 o 
  -7 -11   4        0.63       -1.01      9.47 o 
  -6 -11   4        3.42        4.70      9.77 o 
  -5 -11   4        0.04        5.70      7.49 o 
  -4 -11   4       99.54       86.56     16.98 o 
  -3 -11   4      198.91      139.36     22.93 o 
  -2 -11   4        0.65        5.19     11.16 o 
  -1 -11   4        2.63        4.10      8.83 o 
   0 -11   4        3.33        3.63      4.85 o 
   1 -11   4       12.34        8.78     10.86 o 
   2 -11   4       22.66       16.16     14.33 o 
   3 -11   4      143.83      128.47     16.60 o 
  -9 -10   4       18.05        8.68      9.85 o 
  -8 -10   4       64.32       93.14     25.20 o 
  -7 -10   4       17.86       17.50     15.68 o 
  -6 -10   4       71.90       77.45     12.87 o 
  -5 -10   4       19.75       15.09     16.78 o 
  -4 -10   4      329.32      323.52     46.91 o 
  -3 -10   4      291.11      258.81     40.25 o 
  -2 -10   4        1.21        7.03     10.69 o 
  -1 -10   4       10.61       10.83     15.39 o 
   0 -10   4        1.37        3.53      6.52 o 
   1 -10   4        1.75        3.88      7.78 o 
   2 -10   4       48.33       51.51     11.24 o 
   3 -10   4      158.10      147.60     16.21 o 
   4 -10   4       21.35       16.02     12.59 o 
   5 -10   4        7.53        4.90      6.48 o 
 -10  -9   4       40.33       42.68     23.05 o 
  -9  -9   4      215.86      215.71     38.83 o 
  -8  -9   4       23.69       25.63     23.54 o 
  -7  -9   4        1.72        7.55      6.68 o 
  -6  -9   4       38.02       32.09     22.67 o 
  -5  -9   4       12.48       11.50     15.79 o 
  -4  -9   4      854.61      757.18    103.43 o 
  -3  -9   4     1303.94     1251.95     62.45 o 
  -2  -9   4       28.53       38.38     25.40 o 
  -1  -9   4      137.77      129.07     15.37 o 
   0  -9   4        2.93        4.57      6.98 o 
   1  -9   4        1.20        1.34      4.57 o 
   2  -9   4       83.37       70.29      8.28 o 
   3  -9   4      348.70      316.60     31.25 o 
   4  -9   4       83.54       52.40     28.84 o 
   5  -9   4      179.72      176.23     14.13 o 
   6  -9   4        6.42        7.02      9.29 o 
 -10  -8   4       68.51       51.76     28.60 o 
  -9  -8   4       18.16       10.43     12.34 o 
  -8  -8   4      102.77      119.30     16.44 o 
  -7  -8   4       33.52       33.53     18.90 o 
  -6  -8   4        0.35        3.52      7.80 o 
  -5  -8   4        2.98        2.59     10.70 o 
  -4  -8   4      141.43      109.90     17.15 o 
  -3  -8   4      363.65      351.79     33.70 o 
  -2  -8   4       12.75        8.29     10.40 o 
  -1  -8   4      126.24      106.80     11.07 o 
   0  -8   4       84.88       81.19     11.77 o 
   1  -8   4        1.98        6.04      6.40 o 
   2  -8   4        0.10       -1.56      4.79 o 
   3  -8   4       61.45       46.19     16.56 o 
   4  -8   4       28.41       50.22      9.27 o 
   5  -8   4       31.59       31.23     13.12 o 
   6  -8   4       34.61       26.51     25.14 o 
   7  -8   4       58.53       25.19     31.04 o 
   8  -8   4        3.38        3.15      7.22 o 
 -11  -7   4       15.84       15.05     10.52 o 
 -10  -7   4       59.13       59.28     15.11 o 
  -9  -7   4       71.72       85.45     20.88 o 
  -8  -7   4       97.47       99.32     18.66 o 
  -7  -7   4       40.73       56.15     35.42 o 
  -6  -7   4       15.88       13.68     10.55 o 
  -5  -7   4        0.25        3.21      5.56 o 
  -4  -7   4     1285.85     1220.93     92.28 o 
  -3  -7   4      225.76      247.25     19.09 o 
  -2  -7   4       96.87       79.68     20.40 o 
  -1  -7   4      496.29      438.69     55.35 o 
   0  -7   4       74.37       77.08      7.79 o 
   1  -7   4        1.24        4.47      5.96 o 
   2  -7   4      108.69      100.93      8.41 o 
   3  -7   4      147.61      139.19     11.30 o 
   4  -7   4       71.67       62.37     10.10 o 
   5  -7   4      322.32      301.82     30.67 o 
   6  -7   4       47.87       46.88      9.33 o 
   7  -7   4      134.25      112.60     37.69 o 
   8  -7   4       12.98       19.49     19.47 o 
   9  -7   4       12.16        4.29     10.86 o 
 -11  -6   4        0.08        4.57      9.90 o 
 -10  -6   4        4.76        2.90      3.90 o 
  -9  -6   4        0.31        3.14      3.97 o 
  -8  -6   4      117.07      125.90     13.61 o 
  -7  -6   4       39.55       36.32     26.15 o 
  -6  -6   4       17.65       20.09     10.85 o 
  -5  -6   4      100.35       97.33     10.27 o 
  -4  -6   4      131.66      129.28     33.04 o 
  -3  -6   4        3.56        7.47     11.26 o 
  -2  -6   4       31.65       43.11      9.38 o 
   0  -6   4        6.44        7.54      4.45 o 
   1  -6   4       97.59       89.38      9.45 o 
   2  -6   4       32.91       28.16     15.06 o 
   3  -6   4       70.02       62.61      7.81 o 
   4  -6   4        1.29        1.79      4.11 o 
   5  -6   4       13.05       10.91      8.28 o 
   6  -6   4        3.84        3.70      3.99 o 
   7  -6   4        7.17        3.01     11.12 o 
   8  -6   4        3.76       -1.35     13.94 o 
   9  -6   4        1.35        0.99      7.21 o 
  10  -6   4        0.10        3.26      9.46 o 
 -11  -5   4       76.51       61.75     65.81 o 
 -10  -5   4        4.36        6.25      3.87 o 
  -9  -5   4        1.26        2.51      4.79 o 
  -8  -5   4       18.29       10.37      8.51 o 
  -7  -5   4        2.92       12.14      6.68 o 
  -6  -5   4       83.30       91.68      9.01 o 
  -5  -5   4      568.56      557.87     49.54 o 
  -4  -5   4      308.63      307.65     20.90 o 
  -3  -5   4      131.22      145.75     12.33 o 
  -2  -5   4       19.54        8.93      8.99 o 
  -1  -5   4      838.46      870.59     28.37 o 
   0  -5   4        1.21        2.73      3.63 o 
   1  -5   4      246.74      210.81     15.89 o 
   2  -5   4        0.22        1.83      2.73 o 
   3  -5   4       30.52       25.06     13.71 o 
   4  -5   4      157.27      135.80     13.91 o 
   5  -5   4      168.66      178.28     10.37 o 
   6  -5   4      206.44      238.62     14.83 o 
   7  -5   4      492.54      508.78     20.83 o 
   8  -5   4      243.86      268.76     39.86 o 
   9  -5   4        1.28       -1.14      9.94 o 
  10  -5   4        6.57        6.21     17.93 o 
  11  -5   4        0.40        2.09      8.27 o 
 -12  -4   4        3.56        4.16      9.77 o 
 -11  -4   4       26.86       29.54     25.35 o 
 -10  -4   4        0.34        0.87      3.76 o 
  -9  -4   4        0.31       -1.55      5.28 o 
  -8  -4   4       83.63       93.10     11.26 o 
  -7  -4   4        0.55        1.07      2.06 o 
  -6  -4   4       21.62       22.13      5.92 o 
  -5  -4   4       15.61       18.23     10.20 o 
  -4  -4   4        7.84       12.87      5.18 o 
  -3  -4   4        0.74        1.99      2.35 o 
  -2  -4   4      128.06      131.43     14.61 o 
  -1  -4   4       13.73       15.20      6.96 o 
   0  -4   4        1.70        1.61      2.93 o 
   1  -4   4      447.31      458.14     25.27 o 
   2  -4   4       42.40       45.71      7.40 o 
   3  -4   4       21.58       30.61      6.91 o 
   4  -4   4       11.68       12.70      5.18 o 
   5  -4   4        5.55        2.97      5.92 o 
   6  -4   4       66.82       68.70      9.05 o 
   7  -4   4       20.82       29.55     14.12 o 
   8  -4   4        0.12       -0.75      9.62 o 
   9  -4   4       10.69        5.07     10.08 o 
  10  -4   4       19.14       11.93     11.19 o 
  11  -4   4       13.80       10.03     12.39 o 
 -12  -3   4      146.44      127.47     24.48 o 
 -11  -3   4      229.37      194.89     22.74 o 
 -10  -3   4       39.17       47.18     12.22 o 
  -9  -3   4      402.38      382.31     39.77 o 
  -8  -3   4      609.08      588.18     54.01 o 
  -7  -3   4       58.54       55.64      4.37 o 
  -6  -3   4        0.49        1.58      1.52 o 
  -5  -3   4     1345.43     1370.18     38.18 o 
  -4  -3   4      209.21      225.35     13.00 o 
  -3  -3   4     1075.14      969.65     32.65 o 
  -2  -3   4       29.14       27.94      3.32 o 
  -1  -3   4        6.83        6.92      4.70 o 
   0  -3   4     1120.63     1002.07     32.90 o 
   1  -3   4       56.67       72.95      4.67 o 
   2  -3   4      753.75      839.78     42.66 o 
   3  -3   4      105.09       96.75     10.70 o 
   4  -3   4      663.22      600.57     28.59 o 
   5  -3   4      286.07      317.40      8.58 o 
   6  -3   4      171.87      148.24      8.79 o 
   7  -3   4        6.02        1.84      2.20 o 
   8  -3   4      322.88      320.70     44.88 o 
   9  -3   4      155.22      128.80     19.65 o 
  10  -3   4        2.55        5.76     11.59 o 
  11  -3   4       75.13       75.98     12.85 o 
  12  -3   4        0.02        1.11      9.49 o 
 -12  -2   4        0.28        0.23     11.04 o 
 -11  -2   4        0.18        2.64     13.46 o 
 -10  -2   4        0.88       -0.43     13.78 o 
  -9  -2   4       12.52       10.82      9.52 o 
  -8  -2   4       20.67       15.83      8.06 o 
  -7  -2   4       10.01        5.95      2.39 o 
  -6  -2   4        2.04        1.35      1.00 o 
  -5  -2   4      243.59      239.98      5.95 o 
  -4  -2   4        0.01        0.73      1.21 o 
  -3  -2   4        3.72        1.76      2.25 o 
  -2  -2   4        0.11        0.93      2.10 o 
  -1  -2   4       47.24       47.04      4.05 o 
   0  -2   4        2.55        2.20      2.39 o 
   1  -2   4        1.20       10.15      3.95 o 
   2  -2   4      307.40      291.77      8.42 o 
   3  -2   4      126.22      118.84      7.74 o 
   4  -2   4      195.07      209.04      5.89 o 
   5  -2   4      477.00      459.94     14.55 o 
   6  -2   4        8.95       14.80      2.77 o 
   7  -2   4      615.55      657.13     15.41 o 
   8  -2   4        4.47        1.06      2.84 o 
   9  -2   4       26.89       18.93     17.69 o 
  10  -2   4        0.05        2.33      7.90 o 
  11  -2   4       90.15       81.49     15.32 o 
  12  -2   4        5.42        5.26     12.17 o 
 -12  -1   4        1.94       12.41     18.71 o 
 -11  -1   4       69.31       53.96     54.13 o 
 -10  -1   4        1.12        1.94     12.68 o 
  -9  -1   4      512.42      505.45     51.90 o 
  -8  -1   4      348.02      303.13     25.55 o 
  -7  -1   4       14.37       18.03      2.94 o 
  -6  -1   4      719.89      702.73     14.65 o 
  -5  -1   4       80.53      129.42      9.92 o 
  -4  -1   4      817.23      761.38     37.81 o 
  -3  -1   4      183.03      213.18      5.49 o 
  -2  -1   4      191.06      178.03     11.35 o 
  -1  -1   4      980.75      970.01     15.39 o 
   0  -1   4     3850.62     3515.55     33.04 o 
   1  -1   4     1656.81     1822.58     25.46 o 
   2  -1   4     1896.07     1835.27     18.92 o 
   3  -1   4     3610.84     3516.83     46.15 o 
   4  -1   4     1149.07     1148.05     18.33 o 
   5  -1   4     1075.72     1029.05     19.16 o 
   6  -1   4       70.30       56.20      3.96 o 
   7  -1   4      229.57      251.65      7.18 o 
   8  -1   4      224.46      277.96     27.76 o 
   9  -1   4      282.56      325.72     28.16 o 
  10  -1   4       11.02        9.55      8.55 o 
  11  -1   4        0.39        0.32      5.82 o 
  12  -1   4       64.01       41.46     30.85 o 
  13  -1   4      121.67      163.38     19.00 o 
 -12   0   4        0.01        4.99      6.76 o 
 -11   0   4       30.03       25.74     27.46 o 
 -10   0   4        3.84       -1.08      8.10 o 
  -9   0   4        0.21        0.75      3.60 o 
  -8   0   4      208.47      186.57     16.84 o 
  -7   0   4       51.94       42.94      6.17 o 
  -6   0   4       49.00       45.65      2.49 o 
  -5   0   4      327.62      370.76     17.62 o 
  -4   0   4      299.31      310.04     11.58 o 
  -3   0   4        1.12        0.84      4.17 o 
  -2   0   4       24.37       22.31      4.10 o 
  -1   0   4      203.13      220.12      6.29 o 
   0   0   4       51.15       50.76      2.64 o 
   1   0   4     3899.79     3779.96     19.66 o 
   2   0   4     1448.38     1348.11     16.52 o 
   3   0   4     1711.72     1646.74     17.88 o 
   4   0   4     1163.44     1172.14     17.49 o 
   5   0   4       14.70        9.41      3.82 o 
   6   0   4      126.66      156.65      9.19 o 
   7   0   4      421.69      439.08     30.48 o 
   8   0   4      758.07     1042.28     56.97 o 
   9   0   4      490.80      567.78     44.31 o 
  10   0   4       11.20       11.01     13.61 o 
  11   0   4      249.85      240.90     41.43 o 
  12   0   4        2.81        3.24      9.54 o 
  13   0   4       60.47       75.60     32.62 o 
 -11   1   4       21.14       16.38     22.15 o 
 -10   1   4       22.29       21.25     27.82 o 
  -9   1   4       97.12       79.36     17.96 o 
  -8   1   4      433.66      404.02     37.71 o 
  -7   1   4        3.04        7.86      4.10 o 
  -6   1   4      330.86      315.03     15.06 o 
  -5   1   4      751.80      765.77     43.06 o 
  -4   1   4     1962.27     1859.37     40.95 o 
  -3   1   4       22.23       21.05      3.37 o 
  -2   1   4     1038.83     1006.44     31.56 o 
  -1   1   4       21.75       22.66      1.97 o 
   0   1   4       42.75       41.29      2.73 o 
   1   1   4       61.14       75.78      5.29 o 
   2   1   4     1176.99     1108.12     10.16 o 
   3   1   4     1596.86     1638.73     31.34 o 
   4   1   4     6550.96     6587.01    270.93 o 
   5   1   4        6.47       22.66      3.80 o 
   6   1   4       80.45       87.10      2.47 o 
   7   1   4       98.17      104.98     15.52 o 
   8   1   4      101.73      141.99     15.07 o 
   9   1   4      357.99      401.09     48.21 o 
  10   1   4       28.77       20.55     17.95 o 
  11   1   4        0.51       -3.32      9.05 o 
  12   1   4       20.70       16.36     12.42 o 
  13   1   4       51.20       54.24     10.83 o 
  14   1   4        3.43        2.07      4.61 o 
 -11   2   4        3.47        2.62      7.09 o 
 -10   2   4        9.45        5.84      8.81 o 
  -9   2   4       41.07       36.37     29.57 o 
  -8   2   4      446.85      458.49     67.39 o 
  -7   2   4       25.69       31.58      8.50 o 
  -6   2   4        6.22        7.39      2.79 o 
  -5   2   4      768.69      678.22     46.15 o 
  -4   2   4      540.35      570.78     17.18 o 
  -3   2   4      107.13      119.18      4.51 o 
  -2   2   4     1395.35     1334.13     17.17 o 
  -1   2   4     1015.55     1024.76     29.50 o 
   0   2   4       13.93        8.34      3.88 o 
   1   2   4      572.64      550.57      6.96 o 
   3   2   4       36.14       63.21      2.80 o 
   4   2   4     4054.44     4137.42     51.10 o 
   5   2   4      202.12      195.90     12.81 o 
   6   2   4       80.27       71.59      2.90 o 
   7   2   4       29.73       32.91      3.71 o 
   8   2   4      751.68      767.44     25.42 o 
   9   2   4      124.66      138.47     16.68 o 
  10   2   4      386.86      347.15     26.78 o 
  11   2   4      721.94      676.70     30.89 o 
  12   2   4       58.88       50.63     11.03 o 
  13   2   4       11.43       14.50     14.35 o 
  14   2   4       41.63       55.55     19.05 o 
 -11   3   4        2.68        3.55      9.65 o 
 -10   3   4        0.34        4.03     14.80 o 
  -9   3   4      133.71      117.34     27.92 o 
  -8   3   4      431.17      422.59     26.81 o 
  -7   3   4       97.84      113.45      7.76 o 
  -6   3   4        3.49        2.73      1.58 o 
  -5   3   4       98.79      102.81      5.93 o 
  -4   3   4        7.01       11.31      2.05 o 
  -3   3   4       11.16       12.32      2.82 o 
  -2   3   4      526.49      518.68      8.67 o 
  -1   3   4       47.65       49.32      4.37 o 
   0   3   4      173.43      195.88      6.71 o 
   1   3   4      206.32      206.49      9.59 o 
   2   3   4      282.38      286.85     22.39 o 
   3   3   4       47.20       49.19      2.44 o 
   4   3   4      698.39      731.36     11.88 o 
   5   3   4        1.57        3.78      1.48 o 
   6   3   4       34.06       34.28      2.97 o 
   7   3   4      248.39      294.80     10.68 o 
   8   3   4       45.23       66.24      3.97 o 
   9   3   4       39.95       35.79     16.90 o 
  10   3   4       33.96       34.25     14.66 o 
  11   3   4        0.02       13.06      9.28 o 
  12   3   4        2.88        2.25      4.19 o 
  13   3   4        0.08        1.38      5.46 o 
  14   3   4        0.37        1.95      6.00 o 
 -10   4   4        5.50        5.95     13.83 o 
  -9   4   4       21.24       20.33     17.83 o 
  -8   4   4      430.78      440.22     59.33 o 
  -7   4   4       23.09       27.10     11.13 o 
  -6   4   4      102.18      122.01      7.42 o 
  -5   4   4      156.59      170.47      8.23 o 
  -4   4   4      188.77      189.35      8.46 o 
  -3   4   4        0.65        3.07      2.09 o 
  -2   4   4      543.01      534.43      9.52 o 
  -1   4   4       18.01       15.93      2.03 o 
   0   4   4       52.55       57.28     14.26 o 
   1   4   4     1774.89     1920.48     81.80 o 
   2   4   4     2600.84     2789.87     41.74 o 
   3   4   4     1005.77     1042.94     17.78 o 
   4   4   4     1158.79     1334.83     13.78 o 
   5   4   4     1480.62     1306.42     40.40 o 
   6   4   4       39.11       45.65      2.68 o 
   7   4   4      660.37      705.12     28.35 o 
   8   4   4      904.77      889.59     23.37 o 
   9   4   4       40.82       35.03      2.75 o 
  10   4   4        2.29        1.47      1.62 o 
  11   4   4      449.41      462.11     32.81 o 
  12   4   4      136.18      154.58     19.55 o 
  13   4   4       78.47       79.36     18.26 o 
  14   4   4      129.28      136.96     25.93 o 
 -10   5   4       19.77        5.76     16.79 o 
  -9   5   4        1.75       -1.77     11.96 o 
  -8   5   4       26.99       29.60     31.89 o 
  -7   5   4        2.29       -0.50      3.33 o 
  -6   5   4        0.98        2.77      3.97 o 
  -5   5   4       65.49       55.81      8.03 o 
  -4   5   4       10.59       12.40      8.34 o 
  -3   5   4      319.37      316.54     30.34 o 
  -2   5   4       51.66       50.95      6.28 o 
  -1   5   4      330.25      333.05      7.63 o 
   0   5   4      200.09      251.30     34.65 o 
   1   5   4      123.72      141.88     10.16 o 
   2   5   4       99.87      105.36      6.99 o 
   3   5   4      320.59      319.88     17.41 o 
   4   5   4       12.28       26.81      3.01 o 
   5   5   4       25.88       28.72      4.54 o 
   6   5   4      178.10      181.58      5.59 o 
   7   5   4       10.67       11.57      4.64 o 
   8   5   4       21.57       17.46      6.16 o 
   9   5   4       88.46       95.93      5.72 o 
  10   5   4       77.71       88.19      8.66 o 
  11   5   4       18.27       22.94     13.08 o 
  12   5   4        1.17        2.61      6.01 o 
  13   5   4       13.75        8.27      7.75 o 
  14   5   4        4.74        6.35      7.40 o 
  -6   6   4      228.88      243.38     19.66 o 
  -5   6   4        6.98       10.41      7.35 o 
  -4   6   4       32.03       28.82      6.80 o 
  -3   6   4      925.68      899.62     33.36 o 
  -2   6   4       54.69       76.57     16.15 o 
  -1   6   4      620.23      518.00     24.81 o 
   0   6   4       70.52       69.41      3.99 o 
   1   6   4     4088.50     3902.28     61.81 o 
   2   6   4      621.44      690.97     22.83 o 
   3   6   4     2291.30     2338.94     86.86 o 
   4   6   4      194.73      151.21     16.10 o 
   5   6   4      386.46      388.34     17.27 o 
   6   6   4        0.47        1.72      2.93 o 
   7   6   4     1047.05     1013.34     38.07 o 
   8   6   4      451.07      498.16     19.80 o 
   9   6   4      322.22      355.37     20.40 o 
  10   6   4       45.02       38.16      9.93 o 
  11   6   4        1.50        3.35      7.77 o 
  12   6   4      138.08      147.82     19.80 o 
  13   6   4        0.09        4.16      4.31 o 
  14   6   4       22.37       16.09     15.40 o 
  -6   7   4        1.93        2.55      4.26 o 
  -5   7   4       14.61       10.62     10.81 o 
  -4   7   4       16.04       22.44     10.95 o 
  -3   7   4        3.46        2.63      4.17 o 
  -2   7   4       13.33       11.38      7.48 o 
  -1   7   4      314.72      330.80     30.55 o 
   0   7   4       10.04        2.93      3.59 o 
   1   7   4       83.59       70.92      3.98 o 
   2   7   4       50.04       57.45      8.03 o 
   3   7   4       11.89        7.45      7.67 o 
   4   7   4      122.29      172.95     28.50 o 
   5   7   4      155.15      153.92     21.64 o 
   6   7   4       16.80       30.24      6.94 o 
   7   7   4       40.59       30.69      7.10 o 
   8   7   4       34.83       34.71     10.33 o 
   9   7   4       10.98       16.96     14.06 o 
  10   7   4       13.01       20.23      6.56 o 
  11   7   4       26.35       45.29      8.18 o 
  12   7   4       23.86       20.21     13.91 o 
  13   7   4       44.73       62.94     27.80 o 
  14   7   4        1.78       12.73      9.07 o 
  -6   8   4       13.59       16.70     18.92 o 
  -5   8   4        3.53        0.99      3.63 o 
  -4   8   4       87.68       89.97      9.71 o 
  -3   8   4      171.66      210.57     15.03 o 
  -2   8   4       44.31       40.70     20.21 o 
  -1   8   4      101.37       87.02     16.87 o 
   0   8   4      231.19      211.48     32.72 o 
   1   8   4      178.67      169.75     10.87 o 
   2   8   4        1.19       -2.69      6.15 o 
   3   8   4        0.09        0.84      3.81 o 
   4   8   4       36.61       39.36     30.09 o 
   5   8   4      258.09      210.95     11.44 o 
   6   8   4       99.21       94.83     11.93 o 
   7   8   4      336.30      334.52     21.89 o 
   8   8   4      434.07      467.09     26.83 o 
   9   8   4     1758.83     1862.18     44.84 o 
  10   8   4        3.97        0.10      4.08 o 
  11   8   4       10.87        8.08      7.75 o 
  12   8   4      287.40      281.38     33.36 o 
  13   8   4        1.37       10.63      8.07 o 
  14   8   4      170.32      199.05     40.12 o 
  -5   9   4       10.59       11.87      6.43 o 
  -4   9   4       18.39       33.79      6.02 o 
  -3   9   4        4.11       -0.02      5.79 o 
  -2   9   4        5.71        2.05      6.55 o 
  -1   9   4       23.45       29.45     24.24 o 
   0   9   4        0.31        2.15      2.13 o 
   1   9   4      112.26      134.55     27.63 o 
   2   9   4       13.09       15.72     11.13 o 
   3   9   4       31.39       34.85     27.59 o 
   4   9   4       35.55       48.08     31.70 o 
   5   9   4       85.57       93.36     10.50 o 
   6   9   4        2.27        5.96      4.42 o 
   7   9   4      115.19       98.08     10.45 o 
   8   9   4      675.60      666.87     21.04 o 
   9   9   4       55.02       54.13     11.78 o 
  10   9   4        3.45        2.51      3.17 o 
  11   9   4       12.92       14.68      7.33 o 
  12   9   4       38.60       39.63     27.67 o 
  13   9   4        6.07       12.11      8.24 o 
  14   9   4      102.99      109.14     15.77 o 
  -4  10   4        6.78        0.23      2.79 o 
  -3  10   4       10.20       16.06     10.55 o 
  -2  10   4      154.32      165.08     15.22 o 
  -1  10   4       55.24       49.09     14.15 o 
   0  10   4     1040.98     1286.92     50.19 o 
   1  10   4      251.06      263.52     17.33 o 
   2  10   4      262.20      335.56     31.64 o 
   3  10   4       36.89       63.73     14.73 o 
   4  10   4       45.73       42.34     32.48 o 
   5  10   4       26.03       19.93     19.10 o 
   6  10   4       66.43       72.76     13.36 o 
   7  10   4      560.94      592.04     96.59 o 
   8  10   4     1613.61     1800.63    130.94 o 
   9  10   4      777.78      761.66     42.24 o 
  10  10   4       27.85       17.16     10.29 o 
  11  10   4       16.90       10.38      6.94 o 
  12  10   4       10.47        9.70      6.47 o 
  13  10   4       26.73       11.14     10.76 o 
  14  10   4      259.40      262.96     25.81 o 
  -4  11   4       11.59        7.13      8.30 o 
  -3  11   4        9.05        3.53      6.88 o 
  -2  11   4       10.08        5.47      5.56 o 
  -1  11   4       52.15       56.22     10.96 o 
   0  11   4       22.28       28.69     27.80 o 
   1  11   4       61.65       67.09     10.39 o 
   2  11   4      382.24      454.23     40.83 o 
   3  11   4       22.14       27.22     15.81 o 
   4  11   4      198.50      189.86     22.07 o 
   5  11   4       25.44       30.01     17.15 o 
   6  11   4        3.54        5.72      5.64 o 
   7  11   4      181.86      125.92     20.38 o 
   8  11   4      631.92      636.48     56.22 o 
   9  11   4      104.55      110.32     10.94 o 
  10  11   4       15.40        3.94      4.60 o 
  11  11   4      113.38       91.77     10.63 o 
  12  11   4       14.47       15.66      8.77 o 
  13  11   4        0.07        5.71      8.12 o 
  -4  12   4        0.93        2.33      4.05 o 
  -3  12   4      112.17      131.91     15.84 o 
  -2  12   4       71.51       79.71     12.93 o 
  -1  12   4       83.62       56.78     10.64 o 
   0  12   4      546.78      615.09     31.43 o 
   1  12   4       19.78       23.31     23.10 o 
   2  12   4      179.21      202.03     42.87 o 
   3  12   4       23.51       17.67     24.35 o 
   4  12   4       85.36       93.45     21.34 o 
   5  12   4        0.24       -1.27      7.39 o 
   6  12   4        4.81        8.72     13.10 o 
   7  12   4      124.13      108.58     12.77 o 
   8  12   4      288.65      260.49     28.92 o 
   9  12   4      123.71      122.38     16.57 o 
  10  12   4        1.09        2.08      6.11 o 
  11  12   4       80.34       64.25     22.10 o 
  12  12   4       10.59        7.02     10.18 o 
  13  12   4        3.68        0.70      7.79 o 
  -3  13   4        4.50        1.85      7.35 o 
  -2  13   4       71.66       77.26     29.27 o 
  -1  13   4       32.43       20.56     25.11 o 
   0  13   4      449.59      522.06     53.79 o 
   1  13   4        9.16        7.99      7.58 o 
   2  13   4      315.53      414.40     56.67 o 
   3  13   4        1.26       -0.13      5.72 o 
   4  13   4      154.09      157.40     25.53 o 
   5  13   4       67.45       80.38     45.99 o 
   6  13   4       27.04       41.31     32.43 o 
   7  13   4       28.26       31.06     17.90 o 
   8  13   4      154.98      154.27     37.63 o 
   9  13   4      326.03      373.76     46.70 o 
  10  13   4        0.02        0.90      3.04 o 
  11  13   4       95.97       92.12     19.74 o 
  12  13   4       10.90        4.41      6.66 o 
  -1  14   4       45.98       21.80     37.63 o 
   0  14   4      169.32      178.24     45.55 o 
   1  14   4       49.89       53.28     11.68 o 
   2  14   4       20.13       23.12     19.51 o 
   3  14   4        4.17        8.38     13.02 o 
   4  14   4        0.40        5.23      9.01 o 
   5  14   4        4.55        6.76     12.11 o 
   6  14   4        4.08        5.01      9.13 o 
   7  14   4       18.39       17.55     10.74 o 
   8  14   4       33.23       35.11     26.83 o 
   9  14   4      158.36      180.35     49.91 o 
  10  14   4        0.04       15.32     24.93 o 
  11  14   4        8.06        6.74      6.44 o 
   1  15   4       37.59       20.74     23.32 o 
   2  15   4       51.00       40.76     40.41 o 
   3  15   4       51.93       56.62     29.27 o 
   4  15   4        0.01        3.08      9.01 o 
   5  15   4        0.35        2.26      5.14 o 
   6  15   4        8.89        8.38     20.17 o 
   7  15   4        1.70        2.65      5.78 o 
   8  15   4       86.75       90.27     35.53 o 
   9  15   4      245.78      287.27     23.89 o 
  -6 -11   5       21.33       12.54     17.06 o 
  -5 -11   5       30.94       20.88     21.41 o 
  -4 -11   5       13.59       11.58     13.01 o 
  -3 -11   5        3.81        1.49      5.67 o 
  -2 -11   5        0.20        3.56     13.00 o 
  -1 -11   5        6.79        3.48      7.82 o 
   0 -11   5        6.80        1.94      6.98 o 
   1 -11   5        6.30        5.78     12.51 o 
   2 -11   5        1.00        3.87      6.04 o 
  -7 -10   5       17.27       18.86     25.74 o 
  -6 -10   5       17.55       17.69     16.44 o 
  -5 -10   5       22.55       19.21     10.79 o 
  -4 -10   5      203.88      208.58     20.49 o 
  -3 -10   5       58.26       41.22     41.33 o 
  -2 -10   5        2.11        1.24      6.24 o 
  -1 -10   5       11.72        7.69     20.52 o 
   0 -10   5      210.30      216.59     25.41 o 
   1 -10   5        4.65        2.74      6.14 o 
   2 -10   5       20.38       31.90     24.83 o 
   3 -10   5        4.46        4.10      8.61 o 
   4 -10   5       31.50       24.71     18.41 o 
  -9  -9   5        7.60        1.78      4.58 o 
  -8  -9   5        0.17        3.60      6.49 o 
  -7  -9   5        3.74        6.64      6.14 o 
  -6  -9   5       39.30       27.99     29.14 o 
  -5  -9   5        1.32        0.78      3.77 o 
  -4  -9   5        3.61        1.64      8.57 o 
  -3  -9   5      293.43      256.85     35.05 o 
  -2  -9   5       29.00       27.68     15.55 o 
  -1  -9   5       17.23       20.23     22.23 o 
   0  -9   5      234.29      211.06     33.51 o 
   1  -9   5       73.08       71.96     11.56 o 
   2  -9   5       39.51       26.48     20.68 o 
   3  -9   5       99.73       92.10     11.70 o 
   4  -9   5        7.32        7.32      6.81 o 
   5  -9   5      126.46      119.39     25.39 o 
   6  -9   5        1.80        2.50      8.29 o 
  -9  -8   5        1.23        0.90      3.79 o 
  -8  -8   5       23.15       15.40     17.38 o 
  -7  -8   5        0.89        2.49      7.37 o 
  -6  -8   5      175.19      183.54     55.31 o 
  -5  -8   5       24.42       27.06     14.02 o 
  -4  -8   5      176.65      189.71     28.06 o 
  -3  -8   5      341.18      300.35     41.20 o 
  -2  -8   5        0.11        1.46      5.69 o 
  -1  -8   5       35.07       33.57     27.91 o 
   0  -8   5      220.84      212.43     18.18 o 
   1  -8   5       43.41       35.54     24.03 o 
   2  -8   5        7.02        6.11      6.30 o 
   3  -8   5       91.07       95.16     10.66 o 
   4  -8   5       13.36        9.20      7.60 o 
   5  -8   5        7.74        6.92      8.84 o 
   6  -8   5       16.77        5.93     20.03 o 
   7  -8   5       23.22       27.21     30.59 o 
 -10  -7   5       22.10       15.20     13.42 o 
  -9  -7   5        0.87        2.33      4.15 o 
  -8  -7   5       29.14       22.20     15.82 o 
  -7  -7   5        7.96        1.31      5.50 o 
  -6  -7   5      252.68      250.49     42.97 o 
  -5  -7   5       22.82       18.45      8.74 o 
  -4  -7   5      577.60      553.78     70.88 o 
  -3  -7   5      805.81      853.20     81.58 o 
  -2  -7   5      130.51      118.62     14.07 o 
  -1  -7   5       42.02       46.39      8.30 o 
   0  -7   5      280.55      258.53     23.21 o 
   1  -7   5       32.01       35.62     17.77 o 
   2  -7   5      450.51      447.49     33.44 o 
   3  -7   5      309.64      339.83     17.48 o 
   4  -7   5        1.91        3.78      4.24 o 
   5  -7   5      261.87      239.85     28.17 o 
   6  -7   5        6.52        2.79      4.34 o 
   7  -7   5      158.64      174.57     22.91 o 
   8  -7   5        1.02        2.65      6.36 o 
 -10  -6   5       31.26       40.97     15.10 o 
  -9  -6   5        5.80        5.52      5.76 o 
  -8  -6   5        2.06        1.75      4.67 o 
  -7  -6   5        1.52        3.03      7.93 o 
  -6  -6   5        1.02        0.90      7.05 o 
  -5  -6   5       32.72       35.11     30.66 o 
  -4  -6   5      176.58      163.35     19.18 o 
  -3  -6   5      218.54      233.25     18.78 o 
  -2  -6   5      134.63      134.20     16.27 o 
  -1  -6   5       19.25       33.00     24.76 o 
   0  -6   5       14.49       11.78      8.25 o 
   1  -6   5       16.69       21.46      9.45 o 
   2  -6   5       11.65       38.43     17.31 o 
   3  -6   5       52.14       50.60      8.44 o 
   4  -6   5       21.20       16.87      9.49 o 
   5  -6   5        9.04        8.97      4.56 o 
   6  -6   5        0.76       -0.98      4.17 o 
   7  -6   5       23.15       22.12     22.01 o 
   8  -6   5        1.54        7.68     12.72 o 
   9  -6   5        9.45        7.52     15.64 o 
 -11  -5   5       91.65       57.61     69.07 o 
 -10  -5   5       18.07       16.77     10.24 o 
  -9  -5   5       38.27       27.22     12.62 o 
  -8  -5   5      248.97      221.37     23.85 o 
  -7  -5   5       17.89       36.88     19.29 o 
  -6  -5   5        5.73        1.37      3.96 o 
  -5  -5   5      177.96      176.21     24.13 o 
  -4  -5   5      310.71      302.45     27.60 o 
  -3  -5   5       87.36       93.04     11.77 o 
  -2  -5   5      313.47      290.95     22.34 o 
  -1  -5   5      615.92      670.59     27.11 o 
   0  -5   5        3.26       12.56      5.30 o 
   1  -5   5       48.42       47.40      9.05 o 
   2  -5   5     1072.93     1099.64     70.48 o 
   3  -5   5      202.95      208.05     15.61 o 
   4  -5   5       85.97       81.80      7.80 o 
   5  -5   5      448.94      437.08     26.23 o 
   6  -5   5      116.08      130.34      9.94 o 
   7  -5   5      239.22      246.16     26.40 o 
   8  -5   5        6.36        7.19     17.55 o 
   9  -5   5      136.77      137.79     22.37 o 
  10  -5   5        0.87        3.25      8.34 o 
 -11  -4   5        0.02        5.86     11.59 o 
 -10  -4   5       12.06       10.57      8.36 o 
  -9  -4   5       46.39       44.11      7.29 o 
  -8  -4   5        6.27        3.83      6.49 o 
  -7  -4   5        7.82       12.07     10.01 o 
  -6  -4   5        2.10        1.24      2.80 o 
  -5  -4   5        0.07        0.20      1.82 o 
  -4  -4   5       58.63       44.08      7.79 o 
  -3  -4   5       15.35       26.36     17.19 o 
  -2  -4   5       86.60       90.33     10.02 o 
  -1  -4   5       36.12       34.90     10.44 o 
   0  -4   5      128.00      120.70      9.82 o 
   1  -4   5       86.27       93.90      7.38 o 
   2  -4   5       55.88       63.63      7.68 o 
   3  -4   5       22.87       26.37     12.30 o 
   4  -4   5        2.73        1.97      4.61 o 
   5  -4   5      130.47      125.69     11.51 o 
   6  -4   5       24.20       16.82     11.36 o 
   7  -4   5       61.35       58.21      6.33 o 
   8  -4   5       14.35       14.34     11.55 o 
   9  -4   5        8.93        7.99     10.89 o 
  10  -4   5        2.09        4.77      9.97 o 
  11  -4   5        0.02        1.35      5.40 o 
 -11  -3   5       16.91        9.23     20.51 o 
 -10  -3   5       11.89       16.56     13.26 o 
  -9  -3   5      109.73      116.20     21.34 o 
  -8  -3   5      361.76      392.56     40.40 o 
  -7  -3   5      103.70      128.05     14.85 o 
  -6  -3   5        0.57        0.90      1.62 o 
  -5  -3   5      848.04      906.50     28.14 o 
  -4  -3   5        4.84        4.89      4.19 o 
  -3  -3   5      754.65      825.93     23.85 o 
  -2  -3   5     1036.98     1061.51     35.22 o 
  -1  -3   5     1844.17     1740.30     61.47 o 
   0  -3   5        2.39        1.29      2.19 o 
   1  -3   5      979.39      814.90     32.05 o 
   2  -3   5      302.99      288.71     14.21 o 
   3  -3   5      567.74      643.06     21.51 o 
   4  -3   5        4.28       10.69      6.13 o 
   5  -3   5      313.78      330.17     12.68 o 
   6  -3   5      555.17      598.68     37.30 o 
   7  -3   5      156.15      146.62     11.09 o 
   8  -3   5      316.45      354.06     42.68 o 
   9  -3   5       52.17       38.46     28.24 o 
  10  -3   5        5.66        6.25      9.23 o 
  11  -3   5       19.79        9.85     12.41 o 
  12  -3   5      127.55      120.86     21.25 o 
 -11  -2   5       15.53       13.52     19.87 o 
 -10  -2   5       26.36       24.76     27.06 o 
  -9  -2   5       17.72       14.67     12.40 o 
  -8  -2   5       20.81       19.16     10.27 o 
  -7  -2   5        0.66        2.15      3.91 o 
  -6  -2   5        2.59        4.09      5.47 o 
  -5  -2   5        2.85        0.74      1.73 o 
  -4  -2   5        3.15        8.77      5.12 o 
  -3  -2   5       30.72       30.96      5.13 o 
  -2  -2   5       84.10       83.00      4.21 o 
  -1  -2   5      168.24      166.41      5.89 o 
   0  -2   5      287.35      293.06      8.40 o 
   1  -2   5      276.91      251.39     19.64 o 
   2  -2   5       10.17        8.90      6.30 o 
   3  -2   5      158.40      148.36      7.38 o 
   4  -2   5      100.41       90.30      8.71 o 
   5  -2   5        0.74        0.87      1.64 o 
   6  -2   5       35.80       43.87      3.34 o 
   7  -2   5       73.81       76.06      7.67 o 
   8  -2   5       26.90       29.79      3.99 o 
   9  -2   5       30.45       22.02     14.65 o 
  10  -2   5       18.68       14.73     14.05 o 
  11  -2   5       22.00       20.95     16.23 o 
  12  -2   5       14.95        5.47     13.53 o 
 -11  -1   5       77.83       51.51     66.12 o 
 -10  -1   5       46.40       42.73     41.92 o 
  -9  -1   5      131.05      145.16     21.82 o 
  -8  -1   5      110.03      140.02     10.82 o 
  -7  -1   5       84.56       83.53      8.56 o 
  -6  -1   5        5.10        7.41      5.61 o 
  -5  -1   5      694.51      734.58     67.59 o 
  -4  -1   5        5.15        7.49      8.73 o 
  -3  -1   5     2296.75     2121.10     45.39 o 
  -2  -1   5      324.80      338.20      8.29 o 
  -1  -1   5     1301.63     1198.92     33.02 o 
   0  -1   5     1829.74     1833.65     27.44 o 
   1  -1   5       13.15       -0.06      2.27 o 
   2  -1   5      100.27      102.31      8.32 o 
   3  -1   5      241.54      270.93      6.96 o 
   4  -1   5       96.57      114.27      9.54 o 
   5  -1   5      162.03      136.17      8.60 o 
   6  -1   5      981.56      996.99     60.95 o 
   7  -1   5      292.41      345.74     17.50 o 
   8  -1   5      589.36      641.49     49.33 o 
   9  -1   5       65.90       62.24     25.38 o 
  10  -1   5      203.04      251.74     36.90 o 
  11  -1   5        6.21        3.62      7.72 o 
  12  -1   5       39.21       30.23     32.53 o 
  13  -1   5      113.73      111.19     23.57 o 
 -11   0   5        1.82       -1.09     12.45 o 
 -10   0   5        0.89        3.37      3.81 o 
  -9   0   5        0.74        5.94      4.39 o 
  -8   0   5      111.41      118.82     10.50 o 
  -7   0   5        0.29        0.23      4.76 o 
  -6   0   5      309.73      311.71     21.74 o 
  -5   0   5       11.99        9.31      5.81 o 
  -4   0   5      162.19      163.63     21.11 o 
  -3   0   5       18.70       15.11      8.64 o 
  -2   0   5       20.62       25.81      3.20 o 
  -1   0   5      440.00      476.09      8.59 o 
   0   0   5      609.42      606.99      9.99 o 
   1   0   5      152.68      167.07      6.64 o 
   2   0   5        0.16       -0.20      2.56 o 
   3   0   5      476.53      518.34     16.97 o 
   4   0   5     1084.62     1088.80     21.89 o 
   5   0   5      453.00      431.47     10.30 o 
   6   0   5      120.51      103.14      7.56 o 
   7   0   5      504.39      524.30     19.39 o 
   8   0   5       22.09       33.84     26.93 o 
   9   0   5      160.69      198.92     17.74 o 
  10   0   5       91.50      136.37     17.03 o 
  11   0   5       29.82       36.22     30.43 o 
  12   0   5       16.51       12.74     13.36 o 
  13   0   5      335.43      321.61     79.49 o 
 -11   1   5        3.02        3.97      8.87 o 
 -10   1   5        0.80        3.25      6.84 o 
  -9   1   5      206.35      192.32     29.26 o 
  -8   1   5        9.68       10.22      5.53 o 
  -7   1   5        1.35       -0.27      3.95 o 
  -6   1   5      437.56      453.61     31.20 o 
  -5   1   5        0.11        0.73      2.90 o 
  -4   1   5      916.77      843.04     30.47 o 
  -3   1   5      211.99      214.70     11.75 o 
  -2   1   5      163.29      234.73     13.46 o 
  -1   1   5     2878.36     2966.53     47.57 o 
   0   1   5     2870.95     2694.02     39.75 o 
   1   1   5       64.18       69.67      3.57 o 
   2   1   5      380.37      405.09     11.86 o 
   3   1   5     1484.24     1579.13     33.36 o 
   4   1   5      343.66      347.95      9.29 o 
   5   1   5      125.44      139.96      8.55 o 
   6   1   5      833.25      921.71    172.03 o 
   7   1   5       36.66       20.48      2.10 o 
   8   1   5      187.56      221.47     20.37 o 
   9   1   5       51.23       54.92     24.66 o 
  10   1   5      348.80      517.07     49.97 o 
  11   1   5        0.47       -2.20      9.57 o 
  12   1   5       43.28       26.77     23.61 o 
  13   1   5      148.44      156.43     20.69 o 
  14   1   5      106.07       81.60     26.25 o 
 -11   2   5        8.34        1.42     11.50 o 
 -10   2   5        1.02        0.93      8.08 o 
  -9   2   5        0.16        0.81     11.36 o 
  -8   2   5        2.77        3.50      3.26 o 
  -7   2   5       19.40       10.97      8.43 o 
  -6   2   5      409.26      407.87     28.23 o 
  -5   2   5       25.68       27.58     11.31 o 
  -4   2   5      540.39      572.42     22.40 o 
  -3   2   5      170.42      183.40     13.96 o 
  -2   2   5       17.75       17.77      1.78 o 
  -1   2   5     1016.72     1182.26     29.40 o 
   0   2   5      952.42      938.43     23.66 o 
   1   2   5      113.47       95.44      5.53 o 
   2   2   5      852.15      840.91     13.65 o 
   3   2   5       42.14       52.34      2.94 o 
   4   2   5     1350.12     1327.77     35.97 o 
   5   2   5       74.62       70.08      5.20 o 
   6   2   5      550.29      485.36     27.05 o 
   7   2   5      167.65      161.26      9.91 o 
   8   2   5      488.73      546.80     32.96 o 
   9   2   5      362.55      437.86     39.48 o 
  10   2   5      134.83      174.76     40.70 o 
  11   2   5        0.20       -1.42     10.54 o 
  12   2   5      148.13      123.15     14.11 o 
  13   2   5       83.63       87.88     16.33 o 
  14   2   5       15.97        4.68     14.73 o 
 -10   3   5       54.21       34.93     45.81 o 
  -9   3   5      149.65      185.64     30.44 o 
  -8   3   5      139.78      129.66     14.11 o 
  -7   3   5        0.37        1.14      2.39 o 
  -6   3   5      236.19      238.72     13.85 o 
  -5   3   5      655.49      669.76     18.30 o 
  -4   3   5      491.13      481.51     13.29 o 
  -3   3   5        4.63        6.63      2.88 o 
  -2   3   5      167.85      167.18      5.14 o 
  -1   3   5      989.69     1033.60     40.85 o 
   0   3   5      291.99      289.97     10.92 o 
   1   3   5     1097.35     1012.67     24.80 o 
   2   3   5       54.86       56.89      4.33 o 
   3   3   5      267.29      269.06     10.58 o 
   4   3   5     1373.51     1271.94     14.06 o 
   5   3   5      224.71      226.55      7.27 o 
   6   3   5       48.82       38.66      2.53 o 
   7   3   5        1.67        0.57      1.15 o 
   8   3   5       10.76       14.51      2.87 o 
   9   3   5       93.95       97.25      6.97 o 
  10   3   5      376.93      353.47     46.57 o 
  11   3   5       28.17       33.14     23.63 o 
  12   3   5       72.07       54.91     13.91 o 
  13   3   5       34.77       26.16     15.58 o 
  14   3   5       30.70       23.67     25.67 o 
 -10   4   5       10.64        6.58      8.80 o 
  -9   4   5       54.90       40.43     41.05 o 
  -8   4   5       79.57       81.67     17.77 o 
  -7   4   5       30.28       26.88     11.04 o 
  -6   4   5      255.13      266.88     15.67 o 
  -5   4   5       81.63       90.56      7.25 o 
  -4   4   5      815.85      844.69     17.19 o 
  -3   4   5        6.55        5.01      3.31 o 
  -2   4   5      951.76      951.55     26.95 o 
  -1   4   5      768.75      834.12     30.83 o 
   0   4   5      526.87      564.47     11.86 o 
   1   4   5      583.94      550.58     17.95 o 
   2   4   5       77.38       69.84      7.46 o 
   3   4   5       91.53       91.10      3.60 o 
   4   4   5      946.14      963.44     21.87 o 
   5   4   5     3829.39     3519.97     37.73 o 
   6   4   5        3.23        1.58      1.35 o 
   7   4   5       27.56       20.51      5.18 o 
   8   4   5       57.88       72.68      4.05 o 
   9   4   5      273.26      296.09     10.74 o 
  10   4   5       80.74       97.73      3.19 o 
  11   4   5      593.50      613.22     54.09 o 
  12   4   5       25.58       25.13     14.21 o 
  13   4   5       95.02      101.97     15.57 o 
  14   4   5       42.68       30.14     24.30 o 
 -10   5   5        4.52        4.07      8.49 o 
  -9   5   5      186.17      153.83     41.87 o 
  -8   5   5      275.25      250.90     34.83 o 
  -7   5   5        1.21        1.71      3.04 o 
  -6   5   5       60.14       64.47      8.16 o 
  -5   5   5      111.00      127.98      9.90 o 
  -4   5   5       31.63       24.29      5.46 o 
  -3   5   5       32.80       27.90      4.40 o 
  -2   5   5      517.09      541.95     16.48 o 
  -1   5   5       66.77       70.57      3.99 o 
   0   5   5      259.89      296.13     31.68 o 
   1   5   5       70.15       77.74     10.78 o 
   2   5   5       71.10      100.80     11.53 o 
   3   5   5      556.86      635.26     29.18 o 
   4   5   5       89.15       64.64      6.03 o 
   5   5   5     1712.20     1526.78     39.71 o 
   6   5   5       61.02       54.64      3.12 o 
   7   5   5      158.73      152.37      8.92 o 
   8   5   5       25.82       24.73      7.20 o 
   9   5   5        0.61        0.74      1.90 o 
  10   5   5      157.55      171.18      9.78 o 
  11   5   5       31.51       41.89     41.28 o 
  12   5   5        0.13        2.35      5.93 o 
  13   5   5        0.53        6.24      8.66 o 
  14   5   5       13.22        9.95     10.35 o 
  15   5   5        1.26        2.90      7.60 o 
  -8   6   5      275.45      233.23     30.72 o 
  -7   6   5        3.99        2.85      4.34 o 
  -6   6   5      746.05      678.67     34.15 o 
  -5   6   5        8.75        7.24      6.99 o 
  -4   6   5      622.68      576.00     39.63 o 
  -3   6   5       35.46       29.47     14.71 o 
  -2   6   5     1089.70     1029.59     25.86 o 
  -1   6   5      515.48      606.14     65.78 o 
   0   6   5     1118.20      982.44     32.78 o 
   1   6   5      498.29      500.74     20.12 o 
   2   6   5       72.54      137.25     15.83 o 
   3   6   5      725.20      737.47     24.31 o 
   4   6   5     2372.95     2561.12    119.94 o 
   5   6   5     9140.24     9040.77    149.33 o 
   6   6   5       22.05       12.62      3.81 o 
   7   6   5     1839.78     1797.38     49.49 o 
   8   6   5      632.47      640.27     25.75 o 
   9   6   5      299.42      344.86     36.59 o 
  10   6   5       52.00       78.71     18.11 o 
  11   6   5      874.19      901.61     66.53 o 
  12   6   5      135.31      153.10     24.23 o 
  13   6   5      214.95      202.92     23.72 o 
  14   6   5      106.74       85.48     24.84 o 
  15   6   5        2.64        4.41      7.11 o 
  -6   7   5       69.98       62.52     19.81 o 
  -5   7   5        4.33        4.70      3.77 o 
  -4   7   5      117.55      108.04     19.80 o 
  -3   7   5       54.55       49.19      8.48 o 
  -2   7   5        0.03        0.37      2.93 o 
  -1   7   5        0.36       -0.37      2.36 o 
   0   7   5      111.02      113.99      9.44 o 
   1   7   5       23.23       21.86      3.07 o 
   2   7   5      285.78      291.90     18.21 o 
   3   7   5      140.21      201.64     28.56 o 
   4   7   5       50.70       54.79      6.42 o 
   5   7   5      348.42      412.59     53.32 o 
   6   7   5      135.89      135.98     15.21 o 
   7   7   5        0.37        2.09      3.24 o 
   8   7   5        1.39        0.94      3.51 o 
   9   7   5       11.77        7.07      4.88 o 
  10   7   5       62.75       85.04     15.49 o 
  11   7   5        4.25        4.99      3.39 o 
  12   7   5        1.14        8.96      8.47 o 
  13   7   5        0.01        1.31      5.10 o 
  14   7   5        5.03        5.38      7.09 o 
  15   7   5        5.41        6.09     12.32 o 
  -6   8   5      289.62      269.28     44.28 o 
  -5   8   5        0.92        2.67      3.35 o 
  -4   8   5      270.41      261.55     20.41 o 
  -3   8   5       98.29      117.20     10.89 o 
  -2   8   5      271.30      303.71     31.02 o 
  -1   8   5      287.74      290.80     19.13 o 
   0   8   5      581.35      535.45     33.96 o 
   1   8   5      185.84      171.54     18.39 o 
   2   8   5       35.23       57.76     11.82 o 
   3   8   5       43.38       27.61      2.66 o 
   4   8   5      370.86      418.25     13.98 o 
   5   8   5     1494.65     1615.87     82.53 o 
   6   8   5       75.28       75.49      8.85 o 
   7   8   5      686.15      675.77     17.74 o 
   8   8   5        4.19        9.36      7.31 o 
   9   8   5        0.08        4.14      4.74 o 
  10   8   5      230.30      218.20     24.26 o 
  11   8   5       33.80       38.43      6.22 o 
  12   8   5      305.01      327.44     37.12 o 
  13   8   5        0.19        4.02      6.42 o 
  14   8   5       14.52       11.43     10.80 o 
  -5   9   5       61.61       50.43      8.32 o 
  -4   9   5       85.05       85.40     12.11 o 
  -3   9   5        0.15        1.20      5.36 o 
  -2   9   5        0.32       -0.12      6.21 o 
  -1   9   5        2.01        2.70     10.16 o 
   0   9   5       36.15       31.50      5.59 o 
   1   9   5       21.18       16.76      5.10 o 
   2   9   5       18.71       18.75      6.04 o 
   3   9   5       20.68       28.42     23.57 o 
   4   9   5        2.36        2.67      3.11 o 
   5   9   5        2.73        3.85      3.65 o 
   6   9   5       20.02       23.64     11.23 o 
   7   9   5       45.59       43.54      9.07 o 
   8   9   5        1.22        3.04      4.35 o 
   9   9   5       34.47       31.81     14.27 o 
  10   9   5       20.09       25.07      9.69 o 
  11   9   5       67.63       61.09      8.48 o 
  12   9   5        3.08        2.12      5.20 o 
  13   9   5        0.53        4.08      5.32 o 
  14   9   5        0.39        3.14      8.42 o 
  -5  10   5        6.94       18.09     12.68 o 
  -3  10   5        2.58        7.58      6.76 o 
  -2  10   5       10.63        9.70      6.21 o 
  -1  10   5        8.08        4.45      9.21 o 
   0  10   5      221.97      229.12     27.52 o 
   1  10   5        1.60        0.36      4.25 o 
   2  10   5      238.54      283.09     28.42 o 
   3  10   5       33.53       17.52     14.19 o 
   4  10   5        3.84       -2.83      8.45 o 
   5  10   5      247.56      226.43     31.86 o 
   6  10   5     1021.48     1033.14    139.76 o 
   7  10   5       12.81        3.18      4.18 o 
   8  10   5      177.95      173.10     16.52 o 
   9  10   5      319.72      291.11     19.71 o 
  10  10   5      131.93      116.68     16.96 o 
  11  10   5       70.45       70.35     13.71 o 
  12  10   5      551.63      586.12     54.88 o 
  13  10   5       21.71       27.37     21.64 o 
  14  10   5       64.73       34.61     32.22 o 
  -4  11   5        0.14        2.65      3.63 o 
  -3  11   5        0.49        3.07      5.55 o 
  -2  11   5        6.47        5.68      7.41 o 
  -1  11   5       12.98        9.78     12.05 o 
   0  11   5        1.13        5.72      7.45 o 
   1  11   5        0.04       -0.65      9.16 o 
   2  11   5        2.37        9.82      8.67 o 
   3  11   5       37.23       31.25     27.27 o 
   4  11   5       14.85        7.95      8.78 o 
   5  11   5       89.00       72.67      8.99 o 
   6  11   5      176.20      137.36     23.17 o 
   7  11   5        0.19        0.86      4.14 o 
   8  11   5      296.00      245.23     22.85 o 
   9  11   5      149.99      125.30      9.60 o 
  10  11   5        5.47        7.44      4.80 o 
  11  11   5       31.69       21.55     12.08 o 
  12  11   5       19.79       13.99      9.26 o 
  13  11   5        1.67        5.47      8.70 o 
  14  11   5      103.93       40.18     49.89 o 
  -4  12   5        0.23        1.42      7.02 o 
  -3  12   5       87.66      134.06     16.03 o 
  -2  12   5        3.26        2.91      7.68 o 
  -1  12   5      109.40      123.24     21.70 o 
   0  12   5      390.25      415.27     55.37 o 
   1  12   5      153.39      176.14     28.07 o 
   2  12   5      550.99      657.32     52.54 o 
   3  12   5       11.47       12.91     23.32 o 
   4  12   5       69.88       72.54     24.76 o 
   5  12   5      164.51      176.33     17.29 o 
   6  12   5      738.67      624.74     40.74 o 
   7  12   5      150.15      118.77     24.05 o 
   8  12   5      776.61      771.35     89.64 o 
   9  12   5      125.50      113.07     14.96 o 
  10  12   5       61.83       45.29     13.19 o 
  11  12   5       37.49       34.57     13.11 o 
  12  12   5       49.55       50.50     17.42 o 
  13  12   5       24.18       24.18     26.65 o 
  -3  13   5       17.17       15.37     27.47 o 
  -2  13   5        1.36        2.39      7.28 o 
  -1  13   5       24.39       16.95     20.31 o 
   0  13   5       86.37       97.50     21.32 o 
   1  13   5        3.99       -1.27     11.29 o 
   2  13   5      191.71      218.89     32.40 o 
   3  13   5        1.55        1.93      6.68 o 
   4  13   5      145.16      194.63     30.68 o 
   5  13   5       30.15       26.05     19.17 o 
   6  13   5      190.83      222.65     32.10 o 
   7  13   5       18.84        6.38      8.91 o 
   8  13   5      550.62      583.85     75.24 o 
   9  13   5      217.41      188.55     17.46 o 
  10  13   5       17.44       13.28     10.96 o 
  11  13   5       53.46       52.60     15.27 o 
  12  13   5       33.66       28.02     13.76 o 
  -1  14   5       72.47       30.65     42.76 o 
   0  14   5       72.58       68.15     22.13 o 
   1  14   5        5.51        5.71      7.11 o 
   2  14   5      167.16      146.81     44.02 o 
   3  14   5       34.63       50.60     18.88 o 
   4  14   5       75.98       92.26     29.02 o 
   5  14   5       38.70       17.21     20.57 o 
   6  14   5       29.09       26.54     38.07 o 
   7  14   5       27.77       16.16     12.50 o 
   8  14   5      122.00      115.46     27.72 o 
   9  14   5       66.47       56.34     44.01 o 
  10  14   5        1.84        3.70      6.21 o 
  11  14   5       12.56       19.70     15.29 o 
   1  15   5        4.02        3.02      5.58 o 
   2  15   5       42.93       33.80     28.24 o 
   3  15   5       13.75       20.21     28.83 o 
   4  15   5       99.16      129.20     45.42 o 
   5  15   5        0.02       -0.17     10.65 o 
   6  15   5      107.02      107.42     55.36 o 
   7  15   5        1.17        4.32      8.73 o 
   8  15   5      164.91      150.42     40.04 o 
   9  15   5       90.50       72.17     13.30 o 
  10  15   5        5.45       10.49     15.14 o 
   5  16   5        0.86       -3.87      8.54 o 
   6  16   5       18.42       24.53     35.49 o 
  -2 -11   6       25.63       15.43     19.37 o 
  -1 -11   6       59.02       52.56     10.27 o 
  -6 -10   6       23.99       15.93     11.50 o 
  -5 -10   6       66.99       43.06     33.60 o 
  -4 -10   6       13.11        9.82     11.95 o 
  -3 -10   6        0.12        3.33     11.85 o 
  -2 -10   6        0.20        4.00      9.88 o 
  -1 -10   6       44.74       36.75     44.66 o 
   0 -10   6        3.15        3.94      8.56 o 
   1 -10   6       50.57       37.11     33.39 o 
   2 -10   6       49.75       36.23     32.65 o 
   3 -10   6       44.00       24.04     27.23 o 
  -7  -9   6        0.05        4.22      4.72 o 
  -6  -9   6       66.06       71.47     19.59 o 
  -5  -9   6      101.06      118.91     18.34 o 
  -4  -9   6        0.97        3.61      4.31 o 
  -3  -9   6       12.20        6.89      5.27 o 
  -2  -9   6       19.69       17.63     12.47 o 
  -1  -9   6       24.32       19.68     11.00 o 
   0  -9   6        8.66       11.04      8.64 o 
   1  -9   6       25.25       19.94     19.86 o 
   2  -9   6        3.38        7.25      7.97 o 
   3  -9   6        0.28        0.19      5.62 o 
   4  -9   6       88.17       70.49     18.82 o 
   5  -9   6       63.14       53.53     12.58 o 
  -8  -8   6        0.06        1.37      5.34 o 
  -7  -8   6       45.80       41.03     31.95 o 
  -6  -8   6       15.83       14.42     12.08 o 
  -5  -8   6      169.13      164.83     21.24 o 
  -4  -8   6      209.52      213.16     29.94 o 
  -3  -8   6       13.59       11.73      9.31 o 
  -2  -8   6       20.39       25.45     16.24 o 
  -1  -8   6       19.50        7.15     14.64 o 
   0  -8   6      113.87      112.77     14.83 o 
   1  -8   6        2.99        3.64      6.77 o 
   2  -8   6      124.73      136.39     15.79 o 
   3  -8   6        6.08        4.67      3.69 o 
   4  -8   6      213.46      221.31     21.98 o 
   5  -8   6      162.95      146.54     14.72 o 
   6  -8   6        1.86        3.15      6.14 o 
   7  -8   6        0.91        3.63     11.55 o 
  -9  -7   6        9.92        6.04      8.50 o 
  -8  -7   6       22.25       23.37     15.73 o 
  -7  -7   6        0.52        1.00      4.44 o 
  -6  -7   6       18.52       21.77     11.23 o 
  -5  -7   6       69.50       72.38     35.26 o 
  -4  -7   6       94.47       83.14     12.02 o 
  -3  -7   6      100.58       96.94     18.67 o 
  -2  -7   6       25.26       28.84     25.45 o 
  -1  -7   6       72.80       61.10     12.62 o 
   0  -7   6      274.86      245.94     15.10 o 
   1  -7   6       15.70       11.95      9.22 o 
   2  -7   6       77.99       79.84     18.65 o 
   3  -7   6       35.71       34.05     14.59 o 
   4  -7   6      111.92      116.06     16.64 o 
   5  -7   6      181.11      176.45     24.54 o 
   6  -7   6        1.95        5.80      5.94 o 
   7  -7   6       88.22       88.80     27.89 o 
   8  -7   6        0.02       -1.84     11.44 o 
 -10  -6   6       69.36       74.93     19.77 o 
  -9  -6   6       19.34       14.51     15.65 o 
  -8  -6   6        0.33        0.81      5.35 o 
  -7  -6   6        6.29        6.11      6.76 o 
  -6  -6   6       78.26       91.47     40.02 o 
  -5  -6   6       74.00       71.48     33.97 o 
  -4  -6   6      179.79      211.93     19.29 o 
  -3  -6   6      138.19      133.84     12.54 o 
  -2  -6   6       11.76       13.31     15.61 o 
  -1  -6   6      104.49      113.77     34.83 o 
   0  -6   6       91.37       83.41      7.00 o 
   1  -6   6        2.86        2.12      3.81 o 
   2  -6   6       75.17       71.62      9.08 o 
   3  -6   6       58.01       64.30      8.68 o 
   4  -6   6       21.57       16.43     10.23 o 
   5  -6   6      141.73      141.47     15.69 o 
   6  -6   6        1.12        2.65      4.17 o 
   7  -6   6       14.65        9.71     18.71 o 
   8  -6   6        2.21        5.21      6.88 o 
   9  -6   6        5.74        4.98      9.97 o 
 -10  -5   6      138.16      134.20     12.90 o 
  -9  -5   6        4.57        3.40      5.55 o 
  -8  -5   6        0.29       -0.61      5.63 o 
  -7  -5   6        9.39        7.98      9.36 o 
  -6  -5   6       47.20       55.58     11.46 o 
  -5  -5   6      697.46      716.53     61.99 o 
  -4  -5   6     1225.10     1263.60     93.42 o 
  -3  -5   6      336.43      343.65     23.35 o 
  -2  -5   6      182.01      159.55     14.21 o 
  -1  -5   6       45.78       42.64     19.17 o 
   0  -5   6        0.47        7.96      4.93 o 
   1  -5   6       15.39        4.41      5.35 o 
   2  -5   6      562.22      583.99     21.51 o 
   3  -5   6      256.07      276.82     18.36 o 
   4  -5   6       57.63       59.51     12.21 o 
   5  -5   6       64.18       61.21      7.23 o 
   6  -5   6        0.03        3.94      3.55 o 
   7  -5   6       85.27       79.26      9.71 o 
   8  -5   6        9.46        6.45      5.50 o 
   9  -5   6       34.92       36.31     29.19 o 
  10  -5   6        0.75        1.40      6.17 o 
 -10  -4   6        2.92        3.58      5.88 o 
  -9  -4   6        2.09        2.33      4.90 o 
  -8  -4   6        0.06        2.01      6.11 o 
  -7  -4   6        2.74        0.21      4.76 o 
  -6  -4   6       20.84       19.38     11.64 o 
  -5  -4   6       17.60       19.55     10.89 o 
  -4  -4   6      186.76      193.07     17.80 o 
  -3  -4   6      334.37      353.23     32.68 o 
  -2  -4   6        1.18        2.26      3.88 o 
  -1  -4   6      139.34      135.86     10.32 o 
   0  -4   6       65.74       71.39      9.18 o 
   1  -4   6        2.61       -0.68      4.23 o 
   2  -4   6       78.72       78.72      8.32 o 
   3  -4   6       57.24       59.78      7.61 o 
   4  -4   6      251.36      232.73     17.44 o 
   5  -4   6       48.26       46.10      6.91 o 
   6  -4   6       24.44       23.31      9.06 o 
   7  -4   6        0.08        0.59      2.47 o 
   8  -4   6        0.00        0.42      4.52 o 
   9  -4   6        2.88        3.03      6.07 o 
  10  -4   6        1.91        2.59      5.93 o 
  11  -4   6        5.03        3.94      8.34 o 
 -10  -3   6      298.08      309.82     75.80 o 
  -9  -3   6        6.58        6.74      5.98 o 
  -8  -3   6       50.66       49.65     12.26 o 
  -7  -3   6       45.36       53.00      9.12 o 
  -6  -3   6      224.63      231.22     22.65 o 
  -5  -3   6     1308.89     1361.17     51.46 o 
  -4  -3   6     1642.06     1676.38    115.33 o 
  -3  -3   6      605.24      646.70     23.11 o 
  -2  -3   6        0.18        1.64      1.87 o 
  -1  -3   6     2099.71     1974.27     59.57 o 
   0  -3   6      367.85      373.34     16.59 o 
   1  -3   6       10.19        5.63      4.64 o 
   2  -3   6      948.81      930.04     28.16 o 
   3  -3   6      980.60     1068.88     54.03 o 
   4  -3   6      277.19      344.72     16.97 o 
   5  -3   6      360.36      350.40     23.80 o 
   6  -3   6       16.14       17.09      8.98 o 
   7  -3   6      232.84      234.46     21.06 o 
   8  -3   6       14.00       21.91     16.81 o 
   9  -3   6      346.23      382.81     57.15 o 
  10  -3   6        0.30        1.32      9.25 o 
  11  -3   6      107.42      102.30     35.21 o 
 -11  -2   6        5.38        5.62     14.12 o 
 -10  -2   6        0.36        6.75     15.44 o 
  -9  -2   6       29.55       30.91     12.19 o 
  -8  -2   6       72.94       78.43     14.45 o 
  -7  -2   6        0.02       -0.18      3.51 o 
  -6  -2   6        0.07       -0.85      4.90 o 
  -5  -2   6       41.07       40.67     30.81 o 
  -4  -2   6       22.25       24.81      6.47 o 
  -3  -2   6       69.66       70.65      5.10 o 
  -2  -2   6       10.52        9.07      5.06 o 
  -1  -2   6      254.97      238.53      8.76 o 
   0  -2   6       64.19       68.39      7.66 o 
   1  -2   6        7.90        7.96      6.25 o 
   2  -2   6        3.35        3.04      2.98 o 
   3  -2   6      180.89      179.95     10.29 o 
   4  -2   6        1.81        1.54      2.62 o 
   5  -2   6       82.34       92.33      7.96 o 
   6  -2   6        0.46        0.30      2.25 o 
   7  -2   6       76.89       71.03     11.36 o 
   8  -2   6        6.65        3.35      3.39 o 
   9  -2   6        2.62        2.93      7.46 o 
  10  -2   6       58.53       38.19     34.40 o 
  11  -2   6       49.43       42.39     40.04 o 
  12  -2   6        6.23        1.58     12.21 o 
 -11  -1   6        0.67        5.44     17.29 o 
 -10  -1   6      322.28      323.65     78.03 o 
  -9  -1   6        1.28        2.12      3.35 o 
  -8  -1   6      484.15      592.99     60.93 o 
  -7  -1   6      237.57      209.61     29.83 o 
  -6  -1   6       25.72       21.31     11.30 o 
  -5  -1   6       60.17       47.39     31.78 o 
  -4  -1   6     1413.79     1430.42     55.29 o 
  -3  -1   6     1658.28     1597.57    125.37 o 
  -2  -1   6      808.84      702.78     24.62 o 
  -1  -1   6     2558.37     2545.33     75.60 o 
   0  -1   6       28.46       17.46      6.54 o 
   1  -1   6      562.50      410.98     13.06 o 
   2  -1   6      272.86      269.01     14.29 o 
   3  -1   6     5487.54     5449.62    164.14 o 
   4  -1   6       41.80       57.37      8.35 o 
   5  -1   6      418.76      517.65     31.60 o 
   6  -1   6       15.96        6.48      2.45 o 
   7  -1   6       67.64       68.28      5.10 o 
   8  -1   6      381.28      442.69     27.90 o 
   9  -1   6      128.75      138.48     14.96 o 
  10  -1   6      202.24      239.11     46.52 o 
  11  -1   6       17.76       19.56     18.13 o 
  12  -1   6      162.81      213.60     32.65 o 
  13  -1   6        0.30        1.93     10.36 o 
 -10   0   6        6.68       19.20     17.46 o 
  -9   0   6        6.58        2.47      5.55 o 
  -8   0   6        0.23        3.44      4.99 o 
  -7   0   6        5.99        3.99      3.60 o 
  -6   0   6       35.86       34.17     18.06 o 
  -5   0   6      218.35      218.85     17.21 o 
  -4   0   6       43.22       43.16     29.20 o 
  -3   0   6      194.27      183.80     15.97 o 
  -2   0   6        5.03        1.87      5.99 o 
  -1   0   6       25.79       33.70      3.29 o 
   0   0   6        0.59       -0.08      1.84 o 
   1   0   6       36.86       28.86      3.36 o 
   2   0   6      303.00      340.90      9.58 o 
   3   0   6      148.84      157.43      9.74 o 
   4   0   6      151.47      135.26      6.95 o 
   5   0   6       45.61       31.89      4.22 o 
   6   0   6        0.14        1.72      1.24 o 
   7   0   6      104.01      106.47      5.92 o 
   8   0   6       47.66       36.34      7.09 o 
   9   0   6       13.03       13.37     13.16 o 
  10   0   6       18.29       22.26     24.72 o 
  11   0   6        3.26        1.94      7.34 o 
  12   0   6        0.04       -0.60      8.18 o 
  13   0   6       25.07       18.33     26.63 o 
 -10   1   6       97.91       52.98     62.56 o 
  -9   1   6       32.83       30.61     41.08 o 
  -8   1   6      160.81      197.87     25.31 o 
  -7   1   6       46.01       40.08     16.59 o 
  -6   1   6      127.30      141.29     16.60 o 
  -5   1   6      752.94      773.68     47.98 o 
  -4   1   6      204.36      230.88     11.80 o 
  -3   1   6     1320.27     1467.47     57.05 o 
  -2   1   6      205.90      246.45     20.14 o 
  -1   1   6      615.28      637.75     12.48 o 
   0   1   6      764.35      937.23     39.67 o 
   1   1   6     1260.50     1404.82     38.71 o 
   2   1   6      675.15      817.12     27.38 o 
   3   1   6     3774.45     3791.49     59.12 o 
   4   1   6       48.09       55.24      4.34 o 
   5   1   6       17.56        8.12      4.01 o 
   6   1   6      270.77      233.61      9.06 o 
   7   1   6      165.67      155.15      5.73 o 
   8   1   6      178.47      156.25      9.66 o 
   9   1   6       26.66       27.72     20.95 o 
  10   1   6      288.54      385.05     45.34 o 
  11   1   6        2.27        5.73     10.45 o 
  12   1   6       33.19       50.71     21.17 o 
  13   1   6        0.02        3.85      7.78 o 
  14   1   6        7.43        2.09     12.89 o 
 -10   2   6       28.53       24.72     24.02 o 
  -9   2   6       66.10       46.56     43.61 o 
  -8   2   6        9.96       15.58      8.68 o 
  -7   2   6        5.01        1.20      4.26 o 
  -6   2   6        2.65       -0.58      3.82 o 
  -5   2   6      226.86      251.19     17.69 o 
  -4   2   6      101.50      102.36      6.93 o 
  -3   2   6      355.57      361.25     15.21 o 
  -2   2   6       21.71       28.22     13.85 o 
  -1   2   6        1.55        0.97      1.95 o 
   0   2   6      604.92      638.50     27.08 o 
   1   2   6      448.77      548.46     15.23 o 
   2   2   6      202.89      229.18      7.16 o 
   3   2   6        8.51        6.80      2.73 o 
   4   2   6      619.68      647.96     17.88 o 
   5   2   6       10.85       14.98      2.28 o 
   6   2   6       45.23       22.80      8.13 o 
   7   2   6       11.33       13.99      2.14 o 
   8   2   6        8.75        7.51      3.94 o 
   9   2   6       16.35       12.70      1.71 o 
  10   2   6      279.11      353.08     34.48 o 
  11   2   6        1.73        3.91      5.51 o 
  12   2   6      115.81      125.05     32.09 o 
  13   2   6      129.43      114.72     28.78 o 
  14   2   6       27.65        7.29     21.69 o 
 -10   3   6        4.29        7.36     13.07 o 
  -9   3   6       24.49       20.10     27.79 o 
  -8   3   6        1.35        1.30      3.26 o 
  -7   3   6       63.55       73.39     14.10 o 
  -6   3   6      137.06      105.99     12.25 o 
  -5   3   6      568.01      507.76     50.08 o 
  -4   3   6      205.65      198.86     14.93 o 
  -3   3   6       93.19       99.23      4.69 o 
  -2   3   6       62.69       49.37      3.83 o 
  -1   3   6      741.42      655.36     18.68 o 
   0   3   6     2365.54     2086.45     44.58 o 
   1   3   6     1026.61     1043.29     26.04 o 
   2   3   6       67.90      110.86      8.37 o 
   3   3   6       98.12       88.17      7.38 o 
   4   3   6        2.96        1.03      1.17 o 
   5   3   6       54.79       55.53      3.41 o 
   6   3   6      162.60      132.78      5.01 o 
   7   3   6       47.41       41.64      3.90 o 
   8   3   6        2.60        3.24      2.80 o 
   9   3   6      275.41      264.70     14.00 o 
  10   3   6       58.47       59.45     39.99 o 
  11   3   6       61.38       65.65     45.43 o 
  12   3   6       59.16       86.91     17.75 o 
  13   3   6        0.47        3.09      6.84 o 
  14   3   6        6.49        2.45     14.68 o 
 -10   4   6        3.47        2.72     11.08 o 
  -9   4   6       49.64       35.48     36.15 o 
  -8   4   6        0.16        4.34      5.08 o 
  -7   4   6        1.99        3.91      2.70 o 
  -6   4   6       12.53       15.11      7.30 o 
  -5   4   6       27.91       23.05     12.27 o 
  -4   4   6        7.18        8.54      3.62 o 
  -3   4   6       52.79       60.92      3.73 o 
  -2   4   6      363.46      339.31     12.55 o 
  -1   4   6      340.26      443.92     23.45 o 
   0   4   6     1693.61     1712.90     34.14 o 
   1   4   6       40.06       43.36      5.48 o 
   2   4   6       17.83       17.64      7.94 o 
   3   4   6      135.05      121.88      8.62 o 
   4   4   6       91.62       97.60      7.31 o 
   5   4   6      304.33      263.15     21.25 o 
   6   4   6       72.98       44.69      3.78 o 
   7   4   6       34.54       34.88      4.25 o 
   8   4   6      406.65      453.33     11.30 o 
   9   4   6      110.77      107.99      6.77 o 
  10   4   6       54.53       59.02      8.83 o 
  11   4   6        5.70        9.84     10.64 o 
  12   4   6      162.57      152.96     18.02 o 
  13   4   6       92.27      104.93     18.93 o 
  14   4   6       17.46       17.34     23.71 o 
  -9   5   6       27.00       18.62     28.97 o 
  -8   5   6        9.24        3.07     17.39 o 
  -7   5   6      185.71      191.41     23.19 o 
  -6   5   6       34.11       30.29      7.82 o 
  -5   5   6      124.33      145.04     16.36 o 
  -4   5   6      359.56      341.43     22.78 o 
  -3   5   6        0.62        1.82      2.78 o 
  -2   5   6      205.17      187.90      8.53 o 
  -1   5   6       31.70       54.71      9.71 o 
   0   5   6     1141.62     1175.95     22.54 o 
   1   5   6      252.91      223.88      7.08 o 
   2   5   6        0.02        0.22      0.62 o 
   3   5   6       52.71       44.16      7.07 o 
   4   5   6        3.19        8.42      4.41 o 
   5   5   6      409.58      353.81     34.42 o 
   6   5   6        0.03        1.42      2.80 o 
   7   5   6       35.67       31.75      3.19 o 
   8   5   6       91.93       90.88      4.94 o 
   9   5   6      387.75      404.42     14.06 o 
  10   5   6       14.26       16.38      6.51 o 
  11   5   6      126.04      123.14     18.85 o 
  12   5   6       71.47       74.67     11.97 o 
  13   5   6        0.06        4.09      7.24 o 
  14   5   6        7.69        6.64      7.43 o 
  15   5   6        0.02        1.21      6.05 o 
  -9   6   6      134.95      115.85     22.48 o 
  -8   6   6       42.46       24.99     29.59 o 
  -7   6   6        0.16        3.12      4.89 o 
  -6   6   6        6.75        7.40      4.38 o 
  -5   6   6      114.23      128.40     13.97 o 
  -4   6   6      162.32      155.44     10.75 o 
  -3   6   6      264.95      261.42     17.22 o 
  -2   6   6      815.20      820.26     64.07 o 
  -1   6   6      158.83      174.98     22.99 o 
   0   6   6     1389.49     1448.31     67.25 o 
   1   6   6      384.04      403.56     16.36 o 
   2   6   6     1543.02     1852.82     47.27 o 
   3   6   6       16.66       29.55      5.89 o 
   4   6   6      695.31      751.72     26.77 o 
   5   6   6     1782.08     1851.98     36.27 o 
   6   6   6      127.40      101.44     10.19 o 
   7   6   6       73.17       48.27      8.47 o 
   8   6   6      734.82      711.61     59.72 o 
   9   6   6     1019.33     1033.64     50.06 o 
  10   6   6        4.56        3.02      5.40 o 
  11   6   6     1429.68     1678.26     61.41 o 
  12   6   6        9.06        8.20      6.64 o 
  13   6   6      434.86      431.58     45.33 o 
  14   6   6       27.25       21.01     18.98 o 
  15   6   6      130.66      120.93     16.47 o 
  -6   7   6        7.98        8.03      5.20 o 
  -5   7   6       21.65       27.12     21.53 o 
  -4   7   6       80.17       69.70     10.54 o 
  -2   7   6      147.85      143.99     17.21 o 
  -1   7   6        3.05       -1.13     18.44 o 
   0   7   6      632.43      751.81     34.35 o 
   1   7   6       32.98       20.44     18.73 o 
   2   7   6        9.37       25.40     24.88 o 
   3   7   6        3.97        3.53      6.77 o 
   4   7   6        3.95       -0.02      5.77 o 
   5   7   6      307.65      328.91     16.26 o 
   6   7   6      117.08      116.05      6.90 o 
   7   7   6       33.57       33.26     11.16 o 
   8   7   6      179.35      163.50      8.95 o 
   9   7   6       39.17       50.77     12.88 o 
  10   7   6        5.17        5.22      2.89 o 
  11   7   6       43.21       43.85      8.63 o 
  12   7   6       11.25       12.75     12.84 o 
  13   7   6       10.37       16.93     13.53 o 
  14   7   6       27.74       21.67     17.21 o 
  15   7   6        0.02        1.61      6.54 o 
  -6   8   6       57.53       56.50     10.46 o 
  -5   8   6       64.00       55.79     13.04 o 
  -4   8   6      265.13      240.53     23.01 o 
  -3   8   6       52.76       40.76     22.46 o 
  -2   8   6      522.73      499.45     26.35 o 
  -1   8   6      159.47      241.35     24.08 o 
   0   8   6     1675.87     1746.64     55.69 o 
   1   8   6        0.74       11.06     11.55 o 
   2   8   6     1349.06     1459.63     58.30 o 
   3   8   6        0.02        0.90      3.37 o 
   4   8   6     1161.81     1059.50     29.50 o 
   5   8   6     1977.55     2558.61     29.52 o 
   6   8   6      161.00      144.56     17.65 o 
   7   8   6      504.42      510.94     15.76 o 
   8   8   6      200.43      174.79     15.16 o 
   9   8   6      717.65      755.04     32.21 o 
  10   8   6      179.63      159.30     21.11 o 
  11   8   6      600.77      597.16     28.34 o 
  12   8   6       66.19       42.33     24.46 o 
  13   8   6      280.47      325.80     30.64 o 
  14   8   6       12.53       11.47      7.75 o 
  15   8   6       61.54       70.36     15.35 o 
  -5   9   6        7.10        3.27      4.58 o 
  -4   9   6       32.88       18.63     14.94 o 
  -3   9   6        9.16        5.50      6.27 o 
  -2   9   6       10.33       10.54      6.83 o 
  -1   9   6       15.38       23.40     14.09 o 
   0   9   6      191.74      233.75     26.40 o 
   1   9   6        0.68        2.20      5.26 o 
   2   9   6       90.29       80.60     10.20 o 
   3   9   6       89.70       92.95     12.52 o 
   4   9   6        0.00        0.83      1.58 o 
   5   9   6        0.79        0.35      2.61 o 
   6   9   6        4.98        1.79      2.77 o 
   7   9   6       19.77       21.93      7.78 o 
   8   9   6        3.33        7.98      5.38 o 
   9   9   6        9.16        8.19      4.89 o 
  10   9   6        9.44        5.42      4.97 o 
  11   9   6       13.84        7.59      4.45 o 
  12   9   6       14.48       10.95      9.29 o 
  13   9   6       12.17       15.93     14.32 o 
  14   9   6        0.01        4.16      7.24 o 
  -5  10   6        1.99        1.44      3.56 o 
  -4  10   6      204.07      182.92     25.85 o 
  -3  10   6       20.73       19.18     12.65 o 
  -2  10   6       71.02      106.35     13.22 o 
  -1  10   6       57.99       63.59     24.74 o 
   0  10   6      193.27      232.38     22.70 o 
   1  10   6       15.11       13.04     11.25 o 
   2  10   6      124.09       97.50     16.88 o 
   3  10   6       18.62        9.59      3.02 o 
   4  10   6       55.80       42.26      6.96 o 
   5  10   6      107.76      136.71     12.80 o 
   6  10   6       42.80       37.86      6.33 o 
   7  10   6       28.71       44.31      6.05 o 
   8  10   6        6.05        2.00      3.06 o 
   9  10   6       77.94       74.47     11.97 o 
  10  10   6        8.22        4.69      3.35 o 
  11  10   6       15.62       11.64      7.99 o 
  12  10   6       11.25        3.10      4.69 o 
  13  10   6        0.90        4.72      7.15 o 
  14  10   6        0.01        2.03      8.21 o 
  -4  11   6       10.01       10.31     11.90 o 
  -3  11   6        2.33        0.62      4.18 o 
  -2  11   6       27.95       39.36     11.79 o 
  -1  11   6       32.20       28.07     22.06 o 
   0  11   6        2.43        4.70      7.69 o 
   1  11   6       33.73       46.98     30.74 o 
   2  11   6        1.97        6.19      7.55 o 
   3  11   6       34.15       46.14     24.23 o 
   4  11   6        0.47        0.44      1.49 o 
   5  11   6        0.04        1.73      2.31 o 
   6  11   6        2.59        2.30      3.53 o 
   7  11   6        9.32        3.52      3.05 o 
   8  11   6        9.54        3.93      4.18 o 
   9  11   6        0.17        0.53      3.57 o 
  10  11   6       20.25       11.48      7.37 o 
  11  11   6       30.12       24.50     12.13 o 
  12  11   6       51.30       43.93      7.42 o 
  13  11   6        6.11        1.02      6.88 o 
  14  11   6        0.50        5.39     10.80 o 
  -4  12   6       81.11       55.60     39.70 o 
  -3  12   6       67.83       93.84     25.55 o 
  -2  12   6       42.32       54.95     13.76 o 
  -1  12   6      115.49      149.70     23.33 o 
   0  12   6       46.86       23.95     25.20 o 
   1  12   6       23.22       31.41     28.86 o 
   2  12   6       19.14       17.39     22.12 o 
   3  12   6       15.93       20.21     40.37 o 
   4  12   6       12.84       10.92     12.23 o 
   5  12   6      151.70      209.57     27.48 o 
   6  12   6      511.14      524.79     32.11 o 
   7  12   6       31.25       34.28     20.08 o 
   8  12   6      420.19      405.09     39.81 o 
   9  12   6       68.08       70.23     25.04 o 
  10  12   6       30.79       32.88      7.65 o 
  11  12   6       76.65       89.25     28.72 o 
  12  12   6      104.06       83.53      8.65 o 
  13  12   6        7.25        1.79      6.24 o 
  -3  13   6        4.14        7.12      9.76 o 
  -2  13   6       34.20       23.21     27.01 o 
  -1  13   6       26.82       20.13     18.20 o 
   0  13   6        8.69        8.51      8.81 o 
   1  13   6       22.52       23.97     18.32 o 
   2  13   6        0.00        4.12     11.98 o 
   3  13   6        2.35        7.89      8.62 o 
   4  13   6        9.80       17.27     13.09 o 
   5  13   6       86.32       95.76     13.93 o 
   6  13   6       85.33       86.10     16.01 o 
   7  13   6       39.90       54.33     36.02 o 
   8  13   6      133.96      138.64     46.61 o 
   9  13   6        9.38        5.11     10.30 o 
  10  13   6       11.17        9.38      8.96 o 
  11  13   6       20.84       11.63      7.54 o 
  12  13   6      148.36      140.19     30.25 o 
  13  13   6        6.58        6.15     15.13 o 
  -1  14   6      148.51      186.54     20.05 o 
   0  14   6        3.17        4.39      5.20 o 
   1  14   6       75.72       88.03     19.48 o 
   2  14   6       73.13       85.54     15.00 o 
   3  14   6       18.61       13.73     11.87 o 
   4  14   6        0.19        3.73      5.89 o 
   5  14   6      209.23      215.48     36.99 o 
   6  14   6       84.24       45.84     37.54 o 
   7  14   6      193.24      237.09     31.70 o 
   8  14   6      426.12      529.30     55.25 o 
   9  14   6        0.93       -0.72      9.63 o 
  10  14   6        0.02        1.20      6.24 o 
  11  14   6       39.30       32.65     21.39 o 
  12  14   6        0.47        6.89     17.50 o 
   1  15   6       46.13       63.49     14.47 o 
   2  15   6       82.86       87.51     44.34 o 
   3  15   6       14.14       15.44     16.21 o 
   4  15   6       47.35       42.98     53.05 o 
   5  15   6       16.05       13.05     20.45 o 
   6  15   6       30.18       21.64     19.15 o 
   7  15   6       65.30       63.57     51.32 o 
   8  15   6      357.33      412.00     97.01 o 
   9  15   6       33.31       35.03     40.07 o 
  10  15   6       42.53       61.83     11.95 o 
   4  16   6        4.12        8.59     18.45 o 
   5  16   6       10.76        8.08      9.94 o 
   6  16   6        0.11       -1.22      9.41 o 
   7  16   6       17.21        8.47     16.22 o 
  -3 -10   7        5.17        4.90      4.62 o 
  -2 -10   7       30.51       24.58     19.27 o 
  -1 -10   7       94.71       69.84     50.00 o 
   0 -10   7       23.00       11.82     11.15 o 
   1 -10   7      129.82      116.27     16.01 o 
  -6  -9   7        1.01       -2.79      9.08 o 
  -5  -9   7        4.56        4.21      5.46 o 
  -4  -9   7        0.54        4.15      5.59 o 
  -3  -9   7        0.75        1.04     10.40 o 
  -2  -9   7      106.75       84.74     39.30 o 
  -1  -9   7       80.97       67.63     16.16 o 
   0  -9   7        7.27        1.86      7.53 o 
   1  -9   7       39.43       28.11     29.86 o 
   2  -9   7        0.26        0.66      5.27 o 
   3  -9   7        1.78        3.17      3.88 o 
   4  -9   7        2.39        2.20      5.19 o 
  -7  -8   7      197.61      228.70     20.11 o 
  -6  -8   7       24.80       25.92     15.50 o 
  -5  -8   7      225.46      227.05     21.56 o 
  -4  -8   7       26.44       16.54     13.75 o 
  -3  -8   7       35.30       35.40     29.19 o 
  -2  -8   7       55.14       43.38     32.66 o 
  -1  -8   7      362.42      376.59     40.95 o 
   0  -8   7        4.29        3.00      5.95 o 
   1  -8   7      300.04      291.14     27.73 o 
   2  -8   7      156.04      156.93     19.84 o 
   3  -8   7       26.93       21.96     12.15 o 
   4  -8   7      147.39      124.55     24.45 o 
   5  -8   7        9.80        4.51      3.60 o 
   6  -8   7        6.85        2.68     11.06 o 
  -8  -7   7       14.69        7.64     15.52 o 
  -7  -7   7        6.63        5.80      8.83 o 
  -6  -7   7        6.13        8.44      7.61 o 
  -5  -7   7      100.45      106.60     20.38 o 
  -4  -7   7       21.84       24.50     20.79 o 
  -3  -7   7        3.71        3.37      7.86 o 
  -2  -7   7       34.44       22.99     16.26 o 
  -1  -7   7        2.07        0.35      4.81 o 
   0  -7   7        9.74        9.16      8.99 o 
   1  -7   7       71.81       62.69     19.79 o 
   2  -7   7       44.78       46.03     21.51 o 
   3  -7   7       27.63       18.59     16.72 o 
   4  -7   7      171.22      170.35     30.43 o 
   5  -7   7      171.15      143.49     20.08 o 
   6  -7   7        0.59        0.46      4.91 o 
   7  -7   7       19.60       11.87     10.95 o 
  -9  -6   7        1.75        2.28      2.98 o 
  -8  -6   7       15.45        8.39      9.66 o 
  -7  -6   7      162.40      181.06     16.45 o 
  -6  -6   7        0.01       -1.87      7.36 o 
  -5  -6   7      167.74      187.69     32.30 o 
  -4  -6   7      152.94      172.44     27.03 o 
  -3  -6   7       63.82       72.25     11.80 o 
  -2  -6   7       55.90       46.49     36.47 o 
  -1  -6   7       98.16       97.79     14.38 o 
   0  -6   7       43.42       49.60     22.35 o 
   1  -6   7        5.82        7.74      7.52 o 
   2  -6   7      122.76      123.29     15.14 o 
   4  -6   7       52.68       52.01      7.50 o 
   5  -6   7       50.52       45.44      8.05 o 
   6  -6   7        1.73        2.92      3.37 o 
   7  -6   7        0.27        0.67     10.47 o 
   8  -6   7       35.13       21.82     26.34 o 
  -9  -5   7        0.10        1.68      5.64 o 
  -8  -5   7        0.08        0.98      4.60 o 
  -7  -5   7       33.90       31.37     18.81 o 
  -6  -5   7      247.34      279.25     41.72 o 
  -5  -5   7        9.61       11.87      9.37 o 
  -4  -5   7      192.03      203.80     23.50 o 
  -3  -5   7        2.65       -1.33      7.87 o 
  -2  -5   7        4.01        1.75      7.68 o 
  -1  -5   7      262.87      234.14     15.25 o 
   0  -5   7      432.67      447.65     25.34 o 
   1  -5   7       37.39       36.80     19.16 o 
   2  -5   7       36.58       43.67     13.75 o 
   3  -5   7        1.37        3.06      7.42 o 
   4  -5   7      158.43      172.50     15.28 o 
   5  -5   7      155.95      154.17     18.00 o 
   6  -5   7        5.37        5.77      6.40 o 
   7  -5   7       37.06       30.99     28.36 o 
   8  -5   7        3.41        6.81     11.99 o 
   9  -5   7       11.51        4.82      9.61 o 
  -9  -4   7        7.96        5.35      3.71 o 
  -8  -4   7       14.40       13.36     11.21 o 
  -7  -4   7        9.24       12.15     12.33 o 
  -6  -4   7       17.47       12.19     11.71 o 
  -5  -4   7        7.85        2.32      5.32 o 
  -4  -4   7      212.10      203.32     37.92 o 
  -3  -4   7       10.81        7.31      5.68 o 
  -2  -4   7      108.61       94.92     10.03 o 
  -1  -4   7       65.79       62.47      6.65 o 
   0  -4   7      144.48      150.97     14.57 o 
   1  -4   7       78.74       83.10     10.66 o 
   2  -4   7       28.05       27.79     10.60 o 
   3  -4   7      183.19      226.19     22.06 o 
   4  -4   7        7.58        4.46      4.24 o 
   5  -4   7       25.40       29.85      6.23 o 
   6  -4   7       28.80       26.89      6.31 o 
   7  -4   7       14.48       14.51      7.48 o 
   8  -4   7       56.08       52.00     36.62 o 
   9  -4   7        0.40        5.05     14.48 o 
  10  -4   7       20.28       14.23     10.34 o 
 -10  -3   7       59.14       32.15     41.35 o 
  -9  -3   7       14.87        9.25     10.01 o 
  -8  -3   7       37.98       38.77     24.56 o 
  -7  -3   7      252.92      273.68     30.34 o 
  -6  -3   7      433.41      479.43     63.88 o 
  -5  -3   7       32.00       31.06     17.28 o 
  -4  -3   7     1109.67     1117.38     84.42 o 
  -3  -3   7      283.86      295.56     19.74 o 
  -2  -3   7      985.82     1009.18     80.96 o 
  -1  -3   7      657.32      665.69     65.53 o 
   0  -3   7       58.28       42.75      6.98 o 
   1  -3   7      265.01      265.26     12.25 o 
   2  -3   7      444.82      395.80     18.40 o 
   3  -3   7      381.03      430.45     16.94 o 
   4  -3   7       34.20       32.95     13.18 o 
   5  -3   7      207.01      214.59     11.64 o 
   6  -3   7        0.26        1.56      3.43 o 
   7  -3   7      170.19      161.61     11.19 o 
   8  -3   7        7.42        4.83      8.61 o 
   9  -3   7       30.75       40.39     32.18 o 
  10  -3   7       47.45       45.82     50.14 o 
  11  -3   7       90.63      106.64     17.75 o 
 -10  -2   7       51.37       23.52     35.33 o 
  -9  -2   7        1.24        0.48      6.45 o 
  -8  -2   7        9.40        4.11      6.79 o 
  -7  -2   7        2.13       -0.89      6.15 o 
  -6  -2   7       67.62       73.18      7.98 o 
  -5  -2   7       81.99       67.40     30.12 o 
  -4  -2   7      256.97      240.65     19.01 o 
  -3  -2   7      101.99       92.21      9.22 o 
  -2  -2   7        2.76        5.48      3.14 o 
  -1  -2   7       57.78       55.35      4.30 o 
   0  -2   7       70.89       58.90      6.15 o 
   1  -2   7       48.74       43.34      5.32 o 
   2  -2   7      283.09      270.62     12.06 o 
   3  -2   7      327.58      350.74     16.18 o 
   4  -2   7       30.49       32.29      6.75 o 
   5  -2   7        1.40        1.21      4.51 o 
   6  -2   7       41.38       41.97      7.18 o 
   7  -2   7        0.01       -0.16      2.06 o 
   8  -2   7       17.73       14.90      7.57 o 
   9  -2   7       31.48       20.59     20.81 o 
  10  -2   7        1.75        0.72      5.14 o 
  11  -2   7        2.71        6.93     10.30 o 
  12  -2   7       11.66        5.79     14.32 o 
 -10  -1   7      239.39      285.94     50.23 o 
  -9  -1   7       14.09       10.75      7.68 o 
  -8  -1   7       15.19       11.45     15.69 o 
  -7  -1   7       66.20       74.54     31.17 o 
  -6  -1   7      155.49      155.51     11.55 o 
  -5  -1   7      103.94      102.08     14.65 o 
  -4  -1   7     3285.35     3214.77    137.21 o 
  -3  -1   7      870.19      828.13    126.54 o 
  -2  -1   7       57.50       57.81      4.87 o 
  -1  -1   7       50.97       64.66      4.23 o 
   0  -1   7      468.93      474.33     17.52 o 
   1  -1   7      568.44      543.15     23.81 o 
   2  -1   7      991.27      909.05     37.29 o 
   3  -1   7     1646.65     1600.39     54.36 o 
   4  -1   7      538.21      474.57     18.70 o 
   5  -1   7     2999.18     3059.23     62.88 o 
   6  -1   7      291.23      329.66     16.26 o 
   7  -1   7     1177.38     1281.39     37.58 o 
   8  -1   7      133.80      124.72      7.33 o 
   9  -1   7      401.71      508.22     35.20 o 
  10  -1   7        6.77        1.61      7.60 o 
  11  -1   7      337.33      427.82     58.52 o 
  12  -1   7       39.81       33.09     44.86 o 
 -10   0   7       39.39       30.31     29.55 o 
  -9   0   7        0.55        2.16      3.45 o 
  -8   0   7       57.99       63.65     17.61 o 
  -7   0   7        0.98        0.74      3.91 o 
  -6   0   7        0.42        1.97      4.89 o 
  -5   0   7       61.64       53.18      7.91 o 
  -4   0   7      102.67      105.56     18.96 o 
  -3   0   7      132.30      136.57     11.56 o 
  -2   0   7        4.45        1.81      2.48 o 
  -1   0   7       13.23       14.95      4.88 o 
   0   0   7        6.27        8.26      4.43 o 
   1   0   7        8.10       10.90      8.15 o 
   2   0   7      107.43       96.41      9.47 o 
   3   0   7       19.50       23.82      6.71 o 
   4   0   7      264.17      288.66     13.23 o 
   5   0   7       16.19       16.17      6.61 o 
   6   0   7        0.20        1.26      2.20 o 
   7   0   7        1.41        1.38      2.34 o 
   8   0   7        4.11        4.30      4.72 o 
   9   0   7       29.61       30.71     22.05 o 
  10   0   7       27.61       21.52     20.86 o 
  11   0   7       44.02       46.70     39.59 o 
  12   0   7       11.98        9.19     10.23 o 
  13   0   7       14.73       11.34      9.39 o 
 -10   1   7      227.01      236.28     28.22 o 
  -9   1   7        1.19        7.21     13.68 o 
  -8   1   7      275.60      329.26     37.79 o 
  -7   1   7       26.28       24.64     15.04 o 
  -6   1   7      776.29      847.33     55.71 o 
  -5   1   7       20.98       21.05     13.46 o 
  -4   1   7     2600.14     2868.29    125.37 o 
  -3   1   7      381.61      384.34     22.17 o 
  -2   1   7      345.55      368.18     20.32 o 
  -1   1   7       71.65       71.53      4.97 o 
   0   1   7     1899.95     1880.17     49.32 o 
   1   1   7     1239.16     1254.10     28.39 o 
   2   1   7        9.11        2.65      3.33 o 
   3   1   7     2339.33     2391.18    117.23 o 
   4   1   7        2.10        4.88      7.21 o 
   5   1   7     1462.76     1455.68     53.35 o 
   6   1   7     1183.71     1227.35     43.95 o 
   7   1   7      789.62      834.42     23.65 o 
   8   1   7      406.77      406.09     21.37 o 
   9   1   7      142.75      165.64     11.09 o 
  10   1   7      108.46      131.30     24.43 o 
  11   1   7      134.16      160.05     26.72 o 
  12   1   7       96.09      126.01     25.64 o 
  13   1   7       30.54       20.29     23.22 o 
 -10   2   7       15.96        5.79     14.71 o 
  -9   2   7        3.79        5.27     12.82 o 
  -8   2   7        0.02        1.31      3.80 o 
  -7   2   7        0.56        0.79      2.79 o 
  -6   2   7       73.37       81.48      8.54 o 
  -5   2   7       33.42       44.69      9.28 o 
  -4   2   7       52.08       42.35     23.37 o 
  -3   2   7        2.05        4.85      4.49 o 
  -2   2   7        1.17        4.52      5.93 o 
  -1   2   7        4.57        5.06      3.17 o 
   0   2   7      198.30      184.48     13.48 o 
   1   2   7        0.72        1.32      1.40 o 
   2   2   7       81.33       72.75      8.38 o 
   3   2   7        4.79        5.65      5.82 o 
   4   2   7        0.29        3.71      4.39 o 
   5   2   7      110.36       99.33      9.52 o 
   6   2   7      146.72      149.97      8.79 o 
   7   2   7        5.30        6.69      2.81 o 
   8   2   7       44.24       31.14      3.87 o 
   9   2   7       17.06       15.43      4.19 o 
  10   2   7        2.11        2.57      5.14 o 
  11   2   7        3.79        2.98      5.09 o 
  12   2   7        4.94        2.86     13.49 o 
  13   2   7        5.96        6.13      6.05 o 
  14   2   7        0.76        0.22      4.94 o 
  -9   3   7       32.12       19.08     27.89 o 
  -8   3   7       12.11        8.38     11.22 o 
  -7   3   7       78.29       84.97      9.87 o 
  -6   3   7      131.02      150.01     14.14 o 
  -5   3   7      226.25      228.63     17.17 o 
  -4   3   7      404.41      420.27     26.50 o 
  -3   3   7      258.82      283.39     15.45 o 
  -2   3   7      646.15      619.90     25.41 o 
  -1   3   7       75.61       47.35      6.21 o 
   0   3   7        0.16        1.47      2.57 o 
   1   3   7       15.53       45.58      6.24 o 
   2   3   7      131.75      110.63      6.45 o 
   3   3   7      593.03      687.00     16.84 o 
   4   3   7     1553.24     1759.24    122.78 o 
   5   3   7       36.00       47.47      6.69 o 
   6   3   7        8.55       10.64      3.81 o 
   7   3   7      123.43      136.84      6.53 o 
   8   3   7        1.07        1.16      1.21 o 
   9   3   7        2.33        3.11      2.25 o 
  10   3   7        7.95       17.85     11.46 o 
  11   3   7        1.73        3.35      7.91 o 
  12   3   7       81.48      108.53     21.46 o 
  13   3   7        0.78        6.11      7.64 o 
  14   3   7        1.93        5.20     13.28 o 
  -9   4   7        6.16        2.49      8.31 o 
  -8   4   7        7.15       11.07     14.82 o 
  -7   4   7       28.16       30.64     19.08 o 
  -6   4   7        7.75       11.11      8.54 o 
  -5   4   7       20.43       18.93     11.78 o 
  -4   4   7        0.05        1.07      1.90 o 
  -3   4   7       32.57       27.53      3.27 o 
  -2   4   7        3.94        1.20      0.87 o 
  -1   4   7       38.10       46.49      5.52 o 
   0   4   7      133.53      113.75     13.54 o 
   1   4   7       22.48       36.94      5.10 o 
   2   4   7      224.42      191.17     13.92 o 
   3   4   7       30.09       32.14      8.89 o 
   4   4   7      453.15      488.68     13.98 o 
   5   4   7       25.01       35.33      4.28 o 
   6   4   7      179.00      197.26     12.94 o 
   7   4   7        9.55       12.12      4.48 o 
   8   4   7        0.29        1.96      1.52 o 
   9   4   7        7.17        4.53      1.86 o 
  10   4   7       69.70       75.10      5.93 o 
  11   4   7        4.34        8.42      9.00 o 
  12   4   7       89.00       94.28     54.47 o 
  13   4   7        1.07        2.56      6.03 o 
  14   4   7        9.53        0.71      9.83 o 
  -9   5   7       68.88       29.25     50.53 o 
  -8   5   7        5.61        2.10     11.77 o 
  -7   5   7      396.99      420.73     45.73 o 
  -6   5   7       73.29       75.34     20.95 o 
  -5   5   7        8.09        4.54      2.27 o 
  -4   5   7       92.49      105.57      9.60 o 
  -3   5   7      127.63      132.02      9.01 o 
  -2   5   7       89.11       84.52      5.22 o 
  -1   5   7      950.51     1014.60     25.31 o 
   0   5   7     1311.40     1248.13     34.21 o 
   1   5   7       35.80       32.03     12.18 o 
   2   5   7      762.65      718.59     18.09 o 
   3   5   7      143.97      117.61      4.58 o 
   4   5   7      549.40      597.92     13.71 o 
   5   5   7      343.46      334.36     26.27 o 
   6   5   7       79.46       61.37      8.97 o 
   7   5   7       47.51       45.75      6.40 o 
   8   5   7       17.15       19.66      4.39 o 
   9   5   7       72.29       58.57      6.16 o 
  10   5   7        0.44        2.81      4.16 o 
  11   5   7       78.48       58.94     49.61 o 
  12   5   7      217.12      231.62     67.98 o 
  13   5   7       88.15       87.89     16.35 o 
  14   5   7        5.34        7.02     10.79 o 
  15   5   7        1.36        4.86     10.79 o 
  -8   6   7       31.96       15.21     20.28 o 
  -7   6   7      114.95       96.54     15.29 o 
  -6   6   7       13.15        6.74      6.35 o 
  -5   6   7       83.36       94.70     19.03 o 
  -4   6   7       13.15       11.59      4.23 o 
  -3   6   7       91.17       74.44      9.05 o 
  -2   6   7        2.35        1.39      1.59 o 
  -1   6   7      405.71      388.33     14.63 o 
   0   6   7      268.06      290.33     16.23 o 
   1   6   7      115.32      126.47     15.42 o 
   2   6   7      225.67      181.99     33.22 o 
   3   6   7       97.07       81.10      5.81 o 
   4   6   7      120.02      127.91     10.41 o 
   5   6   7      302.56      269.81     12.15 o 
   6   6   7      795.89      764.31     24.17 o 
   7   6   7       14.13       10.57      7.72 o 
   8   6   7      402.98      360.19     24.81 o 
   9   6   7      104.86       96.95     10.53 o 
  10   6   7        0.02        2.40      1.54 o 
  11   6   7       19.34       18.50     13.10 o 
  12   6   7      163.30      155.36     18.59 o 
  13   6   7      259.46      280.22     31.85 o 
  14   6   7        0.78        3.93      4.39 o 
  15   6   7       51.40       36.85     42.19 o 
  -7   7   7      203.61      140.55     38.10 o 
  -6   7   7       29.31       25.69     14.56 o 
  -5   7   7       67.31       74.86     13.05 o 
  -4   7   7        5.25        4.44      3.11 o 
  -3   7   7        3.57        9.16      5.50 o 
  -2   7   7        6.17        5.26      4.04 o 
  -1   7   7      214.30      214.52     24.94 o 
   0   7   7      359.96      325.80     27.90 o 
   1   7   7      247.77      251.43     19.67 o 
   2   7   7      492.99      546.09     27.85 o 
   3   7   7       82.66       79.94     11.22 o 
   4   7   7      323.60      331.30     38.42 o 
   5   7   7       68.42       71.38      8.12 o 
   6   7   7       26.07       18.88      8.83 o 
   7   7   7      106.47      110.51     12.91 o 
   8   7   7      174.88      144.78     26.61 o 
   9   7   7        3.03        1.10      2.28 o 
  10   7   7        0.03        1.11      2.30 o 
  11   7   7       46.00       50.60     11.88 o 
  12   7   7       81.90      101.54     25.39 o 
  13   7   7      181.25      187.68     36.60 o 
  14   7   7       13.70        6.76      7.88 o 
  15   7   7        0.67       -0.21      6.20 o 
  -6   8   7        0.65        0.05      5.42 o 
  -5   8   7      204.08      220.87     30.04 o 
  -4   8   7      131.16      121.72     21.76 o 
  -3   8   7        0.33       -0.68      5.68 o 
  -2   8   7        1.45        2.59      4.66 o 
  -1   8   7      134.91      130.68     19.31 o 
   1   8   7        1.99       18.99     14.49 o 
   2   8   7     1229.51     1357.70     55.91 o 
   3   8   7       12.52        3.62      7.82 o 
   4   8   7      412.44      341.89     21.81 o 
   5   8   7       50.19       49.34     26.86 o 
   6   8   7      772.54      801.32     20.22 o 
   7   8   7      121.57      121.65     19.05 o 
   8   8   7      841.05      804.05     40.13 o 
   9   8   7      473.34      475.11     32.38 o 
  10   8   7       43.45       52.69     11.55 o 
  11   8   7      705.55      761.74     25.99 o 
  12   8   7      176.61      150.75     24.20 o 
  13   8   7      623.98      714.12     46.21 o 
  14   8   7        5.35        3.16      7.10 o 
  15   8   7       83.84       71.38     39.68 o 
  -5   9   7        0.15        1.76      3.09 o 
  -4   9   7        9.54        5.48      5.06 o 
  -3   9   7        2.85        3.47      4.66 o 
  -2   9   7       64.10       79.42     11.41 o 
   0   9   7       86.82       84.21     31.83 o 
   1   9   7      115.85      129.59     25.14 o 
   2   9   7      221.30      248.41     18.57 o 
   3   9   7       67.08       90.37     11.89 o 
   4   9   7      156.42      175.81     36.61 o 
   5   9   7        3.49       10.42      8.00 o 
   6   9   7       48.37       57.04     10.66 o 
   7   9   7       31.13       36.11      6.54 o 
   8   9   7       44.65       34.45     14.83 o 
   9   9   7        1.66       -0.11      4.04 o 
  10   9   7       41.31       35.80      7.80 o 
  11   9   7       33.54       39.26      7.51 o 
  12   9   7        7.41        8.08      6.57 o 
  13   9   7       39.97       34.19     20.52 o 
  14   9   7        9.32        4.59      4.07 o 
  -5  10   7       11.60        3.07      8.65 o 
  -4  10   7      188.43      176.56     24.60 o 
  -3  10   7        8.77        2.21      6.33 o 
  -2  10   7        8.37       13.98     11.56 o 
  -1  10   7        1.57        3.03      8.33 o 
   0  10   7      779.74      815.71     72.42 o 
   1  10   7      289.81      377.26     30.17 o 
   2  10   7      893.59     1047.48     67.03 o 
   3  10   7        0.39        1.78      4.67 o 
   4  10   7      258.45      250.76     26.60 o 
   5  10   7      172.95      208.24     29.63 o 
   6  10   7      130.11       98.34      9.21 o 
   7  10   7      210.25      214.81     10.09 o 
   8  10   7       61.68       45.09      9.62 o 
   9  10   7       51.60       66.91     10.66 o 
  10  10   7       99.49      108.21      7.96 o 
  11  10   7       51.72       53.15     23.67 o 
  12  10   7       94.26       80.37     12.10 o 
  13  10   7      267.47      238.82     22.43 o 
  14  10   7       67.89       40.01     38.70 o 
  -4  11   7        7.14        4.12      4.76 o 
  -3  11   7       20.32       21.52     23.23 o 
  -1  11   7        4.60        5.19     11.85 o 
   0  11   7       47.85       56.13     18.10 o 
   1  11   7       41.33       32.11     26.86 o 
   2  11   7       91.13      115.88     46.51 o 
   3  11   7       56.00       45.86     35.84 o 
   4  11   7        0.13        2.26      5.51 o 
   5  11   7       21.39       20.35     10.30 o 
   6  11   7        7.06        3.71      2.86 o 
   7  11   7        4.73        2.58      3.97 o 
   8  11   7        1.46        1.02      3.37 o 
   9  11   7        7.65        4.97      5.12 o 
  10  11   7        1.28        1.47      1.77 o 
  11  11   7       35.38       22.67     11.40 o 
  12  11   7        0.61        0.39      3.14 o 
  13  11   7        0.29        1.36      7.56 o 
  14  11   7        8.00        4.15      7.87 o 
  -4  12   7      147.66      135.24     14.21 o 
  -3  12   7       31.41       22.81     15.24 o 
  -2  12   7        0.97        2.00      6.99 o 
  -1  12   7        5.33       -0.03      6.83 o 
   0  12   7      180.26      169.86     24.69 o 
   1  12   7      104.93      122.28     13.71 o 
   2  12   7      206.98      246.47     36.26 o 
   3  12   7       97.78      107.94     13.04 o 
   4  12   7       94.90      117.08     13.81 o 
   5  12   7       57.25       66.68     36.42 o 
   6  12   7        1.74        2.43      7.45 o 
   7  12   7       20.27       39.16     23.96 o 
   8  12   7       66.56       81.94     14.19 o 
   9  12   7       31.50       22.91     10.62 o 
  10  12   7       26.94       18.26     11.43 o 
  11  12   7       12.09       11.43      7.71 o 
  12  12   7        3.01        3.78      4.98 o 
  13  12   7      144.58      104.31     26.87 o 
  -2  13   7        0.66        2.51      8.10 o 
  -1  13   7        4.90        0.99      6.46 o 
   0  13   7        8.70       12.03      7.83 o 
   1  13   7        0.51        2.35     10.90 o 
   2  13   7       16.90       21.06     23.04 o 
   3  13   7        0.09        3.90      7.28 o 
   4  13   7       21.04       14.59     25.06 o 
   5  13   7        5.38        3.53      6.76 o 
   6  13   7        0.16        3.75      8.91 o 
   7  13   7       30.60       31.02     29.88 o 
   8  13   7        4.55       10.14      9.14 o 
   9  13   7       16.36       16.97     10.95 o 
  10  13   7        2.71        3.22      5.23 o 
  11  13   7        3.02        6.90      7.21 o 
  12  13   7        7.66        5.70      8.18 o 
  13  13   7        0.28        5.71     17.76 o 
  -1  14   7       14.21       23.56     34.07 o 
   0  14   7       25.82       17.26     22.13 o 
   1  14   7       47.59       48.06     44.15 o 
   2  14   7       31.62       36.16     33.59 o 
   3  14   7       60.40       78.18     21.97 o 
   4  14   7      135.74      166.86     22.93 o 
   5  14   7      231.85      268.69     40.36 o 
   6  14   7       40.86       41.27     30.30 o 
   7  14   7       39.50       46.11     31.13 o 
   8  14   7      122.92      105.95     17.72 o 
   9  14   7       41.53       24.79     30.07 o 
  10  14   7        1.03        2.18      6.63 o 
  11  14   7      240.16      261.87     53.77 o 
  12  14   7        7.96       10.12      9.98 o 
   1  15   7        4.34        0.41      6.42 o 
   2  15   7        0.01        3.36      3.06 o 
   3  15   7        0.05        5.19      5.60 o 
   4  15   7       16.49        8.81     15.52 o 
   5  15   7       89.09       93.36     15.96 o 
   6  15   7       12.98       15.04     16.04 o 
   7  15   7       50.56       30.51     22.36 o 
   8  15   7       37.93       16.85     10.70 o 
   9  15   7        0.63        1.90      8.39 o 
  10  15   7        0.18        2.12      5.32 o 
   4  16   7       29.89       25.36     30.94 o 
   5  16   7      108.00      117.67     49.62 o 
   6  16   7        0.39        0.38      3.81 o 
   7  16   7       15.97        8.70     12.31 o 
   8  16   7       67.23       70.97     38.05 o 
  -3  -9   8        7.03        4.70      5.40 o 
  -2  -9   8       10.96        7.81     10.85 o 
  -1  -9   8       20.47       12.25     19.61 o 
   0  -9   8        8.44        7.34     11.31 o 
   1  -9   8        1.99        4.67      7.41 o 
   2  -9   8        6.38        4.13      9.06 o 
  -5  -8   8       12.86       12.70     10.22 o 
  -4  -8   8      117.78      134.22     36.80 o 
  -3  -8   8       49.73       38.56     39.29 o 
  -2  -8   8       12.92        8.32      7.74 o 
  -1  -8   8      260.15      257.31     21.35 o 
   0  -8   8        8.42        8.83     12.86 o 
   1  -8   8      274.38      221.44     25.58 o 
   2  -8   8       16.38       11.21      7.80 o 
   3  -8   8      126.97      118.78     22.92 o 
   4  -8   8        8.89        3.59      6.70 o 
  -6  -7   8        0.00        4.05      9.35 o 
  -5  -7   8       12.84       11.36     10.53 o 
  -4  -7   8       12.17       12.48      9.66 o 
  -3  -7   8        1.05        2.31     11.05 o 
  -2  -7   8      105.11      100.98     17.50 o 
  -1  -7   8       25.86       28.97     19.95 o 
   0  -7   8       41.30       34.84     21.42 o 
   1  -7   8       30.23       22.61     13.33 o 
   2  -7   8        8.01        5.47      6.87 o 
   3  -7   8        9.44        5.14      7.99 o 
   4  -7   8        3.37        1.08      4.41 o 
   5  -7   8        2.41        2.80      6.26 o 
   6  -7   8       15.55       13.15     14.41 o 
  -7  -6   8       33.56       33.57     37.86 o 
  -6  -6   8        2.46        0.17      3.41 o 
  -5  -6   8       71.40       94.53     12.41 o 
  -4  -6   8       40.67       48.52     36.94 o 
  -3  -6   8      105.27      128.78     21.93 o 
  -2  -6   8       11.39       11.86     14.02 o 
  -1  -6   8      306.98      392.82     52.08 o 
   0  -6   8       32.17       24.65     13.61 o 
   1  -6   8      302.54      326.48     31.88 o 
   2  -6   8        4.32        3.85      4.60 o 
   3  -6   8      335.15      338.23     35.71 o 
   4  -6   8      124.61      121.00     15.35 o 
   5  -6   8        0.30        3.97      4.61 o 
   6  -6   8        2.62        2.84      4.40 o 
   7  -6   8       85.59       82.32     24.98 o 
   8  -6   8      116.95       77.55     82.55 o 
  -8  -5   8       27.28       25.42     18.78 o 
  -7  -5   8        0.59       -1.43      7.66 o 
  -6  -5   8       17.90       15.91     13.92 o 
  -5  -5   8       16.57       22.63     14.75 o 
  -4  -5   8        9.59        9.96     14.76 o 
  -3  -5   8       40.59       35.58     23.95 o 
  -2  -5   8       36.47       31.06     27.19 o 
  -1  -5   8       18.26        9.80     13.95 o 
   0  -5   8        2.60        2.46      4.77 o 
   1  -5   8      212.49      204.79     14.33 o 
   2  -5   8       25.64       34.76     17.05 o 
   3  -5   8      301.26      304.11     30.40 o 
   4  -5   8      187.15      189.68     23.51 o 
   5  -5   8      163.60      145.93     19.08 o 
   6  -5   8       32.77       19.43     15.02 o 
   7  -5   8       84.73       75.77     26.94 o 
   8  -5   8      141.19      164.11     48.10 o 
   9  -5   8       11.59       13.40     13.79 o 
  -8  -4   8        1.32        1.45      4.72 o 
  -7  -4   8      100.01      121.74     12.21 o 
  -6  -4   8        5.31        5.06      6.41 o 
  -5  -4   8        3.19        4.59     14.95 o 
  -4  -4   8       44.10       60.08     17.78 o 
  -3  -4   8       29.39       23.36     19.61 o 
  -2  -4   8       90.89      102.13     16.00 o 
  -1  -4   8        6.48        5.98      4.81 o 
   0  -4   8        1.14       -1.83      5.04 o 
   1  -4   8        1.69        1.05      5.20 o 
   2  -4   8       33.20       21.75     13.73 o 
   3  -4   8      292.49      295.02     21.94 o 
   4  -4   8      173.31      193.20     16.63 o 
   5  -4   8      224.33      243.15     16.58 o 
   6  -4   8       46.86       34.34     12.92 o 
   7  -4   8       54.25       56.79      7.88 o 
   8  -4   8        0.75        6.03      8.01 o 
   9  -4   8        0.08        2.06     12.24 o 
  10  -4   8       56.32       64.75     55.12 o 
  -9  -3   8        2.71        5.58      6.19 o 
  -8  -3   8        1.67        3.07      4.91 o 
  -7  -3   8        0.03        1.68      5.29 o 
  -6  -3   8        5.11        7.21      8.07 o 
  -5  -3   8        0.10       -0.47      9.31 o 
  -4  -3   8        0.01       -2.89      8.24 o 
  -3  -3   8      509.65      540.46     53.32 o 
  -2  -3   8      322.38      353.21     27.74 o 
  -1  -3   8      110.64      104.50      8.53 o 
   0  -3   8       28.74       43.89      9.60 o 
   1  -3   8       44.08       59.10     10.82 o 
   2  -3   8      164.88      134.58     12.02 o 
   3  -3   8      364.26      322.13     15.30 o 
   4  -3   8      367.35      409.43     23.37 o 
   5  -3   8       76.48       78.05      8.55 o 
   6  -3   8       65.10       61.36      8.32 o 
   7  -3   8        0.33       -0.30      3.66 o 
   8  -3   8       13.22       20.35     14.79 o 
   9  -3   8        8.01        5.15      8.87 o 
  10  -3   8       89.75       98.14     27.00 o 
  11  -3   8       45.49       33.21     39.47 o 
  -9  -2   8        0.05        2.79      3.52 o 
  -8  -2   8       20.50       25.55     17.80 o 
  -7  -2   8       67.25       78.49     13.37 o 
  -6  -2   8       20.66       25.74     15.59 o 
  -5  -2   8        0.25        1.49      4.48 o 
  -4  -2   8      215.76      208.44     28.09 o 
  -3  -2   8        2.73       -4.62      8.85 o 
  -2  -2   8      116.17      123.46      6.89 o 
  -1  -2   8       28.87       29.05     13.80 o 
   0  -2   8       26.38       25.08     10.84 o 
   1  -2   8      125.26      124.04     10.45 o 
   2  -2   8      121.46      119.22     10.09 o 
   3  -2   8       42.93       36.85      6.21 o 
   4  -2   8      280.54      278.99     19.44 o 
   5  -2   8       97.84      100.20     12.52 o 
   6  -2   8       21.31       26.98      6.97 o 
   7  -2   8       75.88       75.54      8.78 o 
   8  -2   8        2.20        3.58      3.39 o 
   9  -2   8        0.02        2.58      6.78 o 
  10  -2   8       79.66       64.17     52.72 o 
  11  -2   8        2.95        8.14      9.66 o 
  -9  -1   8       13.11        7.33      6.62 o 
  -8  -1   8        7.23       11.28      6.59 o 
  -7  -1   8      134.43      140.92     26.49 o 
  -6  -1   8        9.29       10.88      7.59 o 
  -5  -1   8        1.18        4.21     11.38 o 
  -4  -1   8       90.88       87.88     39.18 o 
  -3  -1   8        3.76        0.21      1.52 o 
  -2  -1   8       81.96       75.19      7.76 o 
  -1  -1   8      462.49      403.87     19.01 o 
   0  -1   8       43.44       51.28      8.24 o 
   1  -1   8       63.22       57.51      9.16 o 
   2  -1   8      111.95       90.67      8.62 o 
   3  -1   8        6.00        3.04      3.65 o 
   4  -1   8      647.63      628.73     23.86 o 
   5  -1   8      497.09      550.35     36.87 o 
   6  -1   8       35.74       21.97      7.66 o 
   7  -1   8      112.84      106.24      7.80 o 
   8  -1   8       99.45      118.03     11.68 o 
   9  -1   8      116.45      113.80     17.53 o 
  10  -1   8      291.22      297.76     43.35 o 
  11  -1   8      502.04      614.01     36.42 o 
  12  -1   8        0.00        3.38     10.87 o 
  -9   0   8       22.21       23.25     25.25 o 
  -8   0   8        1.47        2.30      3.91 o 
  -7   0   8       39.26       40.74      8.32 o 
  -6   0   8       42.27       44.33     25.82 o 
  -5   0   8       31.82       34.35     16.52 o 
  -4   0   8       63.62       71.06     14.38 o 
  -3   0   8       19.03       21.25     12.30 o 
  -2   0   8       42.01       45.89      8.40 o 
  -1   0   8       32.11       21.99      4.80 o 
   0   0   8      105.15      110.86      7.42 o 
   1   0   8       50.05       58.07      7.95 o 
   2   0   8       25.38       29.49     15.63 o 
   3   0   8       53.28       51.30      5.89 o 
   4   0   8       60.99       50.96      8.36 o 
   5   0   8        7.16        7.61      6.37 o 
   6   0   8       27.38       26.98      6.94 o 
   7   0   8       23.33       22.73     12.24 o 
   8   0   8        4.00        4.96      2.33 o 
   9   0   8       14.77       12.67     17.41 o 
  10   0   8       14.96       12.37     15.96 o 
  11   0   8        0.91        6.36     17.01 o 
  12   0   8        0.02       -3.29     10.70 o 
  13   0   8        9.64        9.81      9.87 o 
  -9   1   8       15.58        8.19     10.44 o 
  -8   1   8       37.71       41.47      9.20 o 
  -7   1   8       54.77       70.15     14.33 o 
  -6   1   8        8.62        8.20      5.76 o 
  -5   1   8       36.45       31.42     18.06 o 
  -4   1   8     1820.38     2147.03    113.55 o 
  -3   1   8       53.58       70.51     22.28 o 
  -2   1   8     1860.78     1962.56     95.18 o 
  -1   1   8       12.50       17.57      3.01 o 
   0   1   8      382.98      377.33     13.43 o 
   1   1   8       71.57       63.34     13.12 o 
   2   1   8      797.20      864.59     25.51 o 
   3   1   8       20.66       34.83      4.66 o 
   4   1   8     2651.12     2498.33     61.92 o 
   5   1   8     5079.17     5145.56     62.93 o 
   6   1   8      123.88      128.73     10.01 o 
   7   1   8      779.51      814.98     49.76 o 
   8   1   8       21.02       41.09      6.48 o 
   9   1   8       78.67       91.77     12.35 o 
  10   1   8      209.49      194.19     45.36 o 
  11   1   8     1132.79     1478.87     86.24 o 
  12   1   8        2.76        1.56     10.96 o 
  13   1   8      116.24      115.47     35.15 o 
  -9   2   8       47.78       30.35     38.42 o 
  -8   2   8        0.15        2.43      3.97 o 
  -7   2   8       20.68       14.47     11.64 o 
  -6   2   8        4.03        1.72      3.35 o 
  -5   2   8       12.37       11.92      7.22 o 
  -4   2   8        0.30        3.24      6.82 o 
  -3   2   8       35.08       35.20     22.36 o 
  -2   2   8       48.10       52.18     12.90 o 
  -1   2   8      198.61      203.86      6.40 o 
   0   2   8       10.56       12.22      5.92 o 
   1   2   8        4.90        4.70      2.56 o 
   2   2   8      166.59      157.00     14.31 o 
   3   2   8       24.18       25.69     11.86 o 
   4   2   8      219.61      211.80     11.09 o 
   5   2   8        2.24        0.71      6.58 o 
   6   2   8       95.04      105.99      7.62 o 
   7   2   8        3.97        7.17      5.03 o 
   8   2   8        9.74        5.14      3.57 o 
   9   2   8       36.79       39.91     11.37 o 
  10   2   8        0.48       -5.04      9.80 o 
  11   2   8       15.68       16.96     22.35 o 
  12   2   8        6.46        2.31      7.29 o 
  13   2   8        4.05        0.37     11.85 o 
  14   2   8        8.56        1.46     10.73 o 
  -9   3   8        0.56        2.78      9.10 o 
  -8   3   8      150.52      145.24     21.65 o 
  -7   3   8        3.91        3.55      4.97 o 
  -6   3   8       71.74       91.77     15.14 o 
  -5   3   8       30.96       29.84     13.43 o 
  -4   3   8     1505.35     1634.62     72.83 o 
  -3   3   8       13.30       17.11     10.06 o 
  -2   3   8      579.37      648.63     51.36 o 
  -1   3   8      296.50      303.98     29.91 o 
   0   3   8      422.58      351.88     14.96 o 
   1   3   8       12.75        2.89      4.42 o 
   2   3   8       28.65       26.89      6.07 o 
   3   3   8      206.00      282.39     15.33 o 
   4   3   8      255.07      306.28     19.84 o 
   5   3   8     1558.53     1583.10     46.67 o 
   6   3   8        0.92        0.22      3.56 o 
   7   3   8      757.14      848.74     25.99 o 
   8   3   8      201.65      176.75     13.35 o 
   9   3   8        0.03        1.33      2.06 o 
  10   3   8        0.85        5.09     11.01 o 
  11   3   8      266.34      249.29     37.33 o 
  12   3   8        5.50        8.99     17.89 o 
  13   3   8       38.36       28.78     36.95 o 
  14   3   8       11.85        5.21      9.33 o 
  -8   4   8        0.43        1.62     11.68 o 
  -7   4   8       25.05       26.66     12.28 o 
  -6   4   8        0.39        1.63      4.00 o 
  -5   4   8       23.65       22.28     11.24 o 
  -4   4   8       59.61       67.47     10.98 o 
  -3   4   8       70.68       67.32      7.80 o 
  -2   4   8      222.51      222.45      7.52 o 
  -1   4   8      135.58      121.49      7.12 o 
   0   4   8        7.00        5.24      2.35 o 
   1   4   8       62.21       75.11      9.59 o 
   2   4   8        5.39        7.23      5.06 o 
   3   4   8       15.35       11.49      6.08 o 
   4   4   8        5.38        9.35      6.58 o 
   5   4   8       17.64       27.78     11.36 o 
   6   4   8       21.59       19.41      4.98 o 
   7   4   8       94.79      129.26     20.53 o 
   8   4   8       57.48       57.75      9.10 o 
   9   4   8        2.58        4.93      5.18 o 
  10   4   8       48.84       54.60      5.79 o 
  11   4   8        0.76       -0.55     10.53 o 
  12   4   8       54.86       65.83     34.70 o 
  13   4   8       11.05        9.83     15.69 o 
  14   4   8       25.94       16.50     12.49 o 
  -8   5   8        3.80        5.54      8.08 o 
  -7   5   8       21.33       12.57     11.02 o 
  -6   5   8        4.65       10.80      6.07 o 
  -5   5   8        5.69        4.28      4.04 o 
  -4   5   8      972.28     1073.41     64.58 o 
  -3   5   8      472.46      384.50     43.44 o 
  -2   5   8       12.47        7.70      3.02 o 
  -1   5   8      351.01      307.83     11.47 o 
   0   5   8       16.35       15.95      5.12 o 
   1   5   8       36.62       57.96      6.05 o 
   2   5   8      191.98      167.66     20.96 o 
   3   5   8      195.63      135.08     11.67 o 
   4   5   8      230.18      260.37     10.60 o 
   5   5   8      887.50      929.02     24.18 o 
   6   5   8      860.74      820.47     69.62 o 
   7   5   8      793.12      861.52     28.06 o 
   8   5   8       10.98        3.10      2.79 o 
   9   5   8       41.49       52.35     10.18 o 
  10   5   8        0.58        4.42      4.50 o 
  11   5   8        6.44        4.67      6.38 o 
  12   5   8       39.77       41.95     32.03 o 
  13   5   8        0.45       -0.41      7.33 o 
  14   5   8        5.17        2.52      8.11 o 
  -7   6   8       65.21       36.84     38.45 o 
  -6   6   8       44.34       31.71     16.79 o 
  -5   6   8      102.19       96.61      8.68 o 
  -4   6   8      422.01      421.67     27.00 o 
  -3   6   8       99.85       95.43      9.44 o 
  -2   6   8      161.07      174.35     12.23 o 
  -1   6   8      367.73      391.17     16.12 o 
   0   6   8      315.45      293.15     10.86 o 
   1   6   8        3.84        6.70      3.34 o 
   2   6   8      196.06      188.84     11.73 o 
   3   6   8      269.86      246.03      7.89 o 
   4   6   8       28.29       30.95      3.40 o 
   5   6   8      321.46      328.12     18.16 o 
   6   6   8       69.77       67.81      5.91 o 
   7   6   8      197.91      204.98     13.92 o 
   8   6   8       22.20       15.53      7.92 o 
   9   6   8      254.83      292.64     15.30 o 
  10   6   8      187.16      198.33     17.57 o 
  11   6   8       59.79       58.06      8.51 o 
  12   6   8      135.50      162.06     37.39 o 
  13   6   8        0.49        6.96      7.12 o 
  14   6   8        1.09        3.72      6.56 o 
  15   6   8       30.52       31.02     26.26 o 
  -6   7   8        6.00        4.31      5.45 o 
  -5   7   8        0.19        1.24      3.25 o 
  -4   7   8      997.24     1033.73     63.62 o 
  -3   7   8      355.71      339.30     27.96 o 
  -2   7   8      154.05      126.67      9.60 o 
  -1   7   8      630.47      620.69     40.24 o 
   0   7   8      317.09      311.54     12.88 o 
   1   7   8        0.99        0.98      8.03 o 
   2   7   8      251.40      250.90     18.51 o 
   3   7   8      147.73      148.15     18.90 o 
   4   7   8       46.77       28.07     12.64 o 
   5   7   8      878.75      837.11     28.22 o 
   6   7   8      285.11      290.35     11.46 o 
   7   7   8      450.03      440.99     68.14 o 
   8   7   8       99.66       65.07     11.45 o 
   9   7   8       24.66       24.58     10.61 o 
  10   7   8       37.23       42.99     14.16 o 
  11   7   8       11.85       12.98      9.07 o 
  12   7   8       10.38        8.92      8.49 o 
  13   7   8       18.78       27.79     24.13 o 
  14   7   8        6.45        9.17     14.32 o 
  15   7   8       11.84        4.31     15.47 o 
  -6   8   8       80.79       87.40     33.32 o 
  -5   8   8       19.79        9.33     12.04 o 
  -4   8   8      271.94      236.42     35.71 o 
  -3   8   8       79.12       96.67     24.56 o 
  -2   8   8      203.27      177.56     19.11 o 
  -1   8   8      818.04      792.83     64.50 o 
   0   8   8      196.33      234.98     23.11 o 
   1   8   8        0.82        1.16      5.63 o 
   2   8   8      144.51      140.49     18.03 o 
   3   8   8      122.37      127.71     11.46 o 
   4   8   8       81.26      110.75     15.13 o 
   5   8   8      273.95      243.04     29.50 o 
   6   8   8      319.19      350.64     16.82 o 
   7   8   8       12.91       14.80      8.34 o 
   8   8   8      297.29      245.20     24.23 o 
   9   8   8       68.99       78.19     16.12 o 
  10   8   8       86.71       93.15     20.12 o 
  11   8   8        2.11        5.85      4.88 o 
  12   8   8      211.10      234.34     31.21 o 
  13   8   8      278.66      308.66     35.25 o 
  14   8   8       48.47       25.13     29.27 o 
  15   8   8       18.34       11.79     12.27 o 
  -5   9   8        0.63        1.36      4.17 o 
  -4   9   8       54.87       25.64     24.46 o 
  -3   9   8        6.24        2.81      8.44 o 
  -2   9   8       83.50       96.74     21.34 o 
  -1   9   8       56.28       54.64     11.16 o 
   0   9   8       67.24       71.49     31.50 o 
   2   9   8        4.80       10.00      7.26 o 
   3   9   8       37.07       85.61     14.37 o 
   4   9   8       52.41       56.44     10.71 o 
   5   9   8        0.55        0.47      3.87 o 
   6   9   8       28.62       33.06     13.56 o 
   7   9   8        8.30        8.32     10.63 o 
   8   9   8      177.20      159.31     11.57 o 
   9   9   8       52.96       61.93     11.72 o 
  10   9   8       24.16       23.71      7.16 o 
  11   9   8        9.44        9.69      6.23 o 
  12   9   8       20.05       17.62     10.34 o 
  13   9   8      101.67       80.10     12.16 o 
  14   9   8        5.36        6.68      6.09 o 
  -5  10   8       13.84       12.03     23.04 o 
  -4  10   8        2.13        4.49      8.56 o 
  -3  10   8      144.28      117.39     21.32 o 
  -2  10   8        7.24        6.78     11.45 o 
  -1  10   8      188.04      186.54     31.89 o 
   1  10   8      207.64      264.71     24.17 o 
   2  10   8      210.11      276.22     25.49 o 
   3  10   8       23.97        9.46      9.11 o 
   4  10   8      867.96     1036.77     42.02 o 
   5  10   8       40.10       43.87     20.24 o 
   6  10   8      360.89      372.88     37.89 o 
   7  10   8      228.61      197.99     23.22 o 
   8  10   8      473.69      487.69     59.84 o 
   9  10   8       98.94       98.54      7.07 o 
  10  10   8      196.94      192.30     19.20 o 
  11  10   8      216.99      212.75     19.61 o 
  12  10   8       98.89      103.81     17.41 o 
  13  10   8      248.02      276.91     21.43 o 
  14  10   8        2.30       -0.66      5.62 o 
  -4  11   8       34.07       35.11     38.31 o 
  -3  11   8        1.42        1.22      4.89 o 
  -2  11   8        9.60       13.88     14.08 o 
  -1  11   8        2.89        1.69      6.54 o 
   0  11   8       24.07       19.45     32.83 o 
   1  11   8       40.14       36.05     21.62 o 
   2  11   8      108.85      134.33     23.36 o 
   3  11   8        1.67        6.31      9.34 o 
   4  11   8      261.10      329.59     27.77 o 
   5  11   8       22.97       35.78     21.82 o 
   6  11   8       10.89       17.09     10.89 o 
   7  11   8        2.44        6.14      7.03 o 
   8  11   8       30.43       28.26     10.27 o 
   9  11   8        9.73        8.43      4.23 o 
  10  11   8        3.06        5.81      4.10 o 
  11  11   8        5.60        5.24      6.05 o 
  12  11   8        0.57        1.23      3.23 o 
  13  11   8        3.77        4.18      5.40 o 
  14  11   8        8.16        6.16      8.26 o 
  -3  12   8       69.30       39.79     41.76 o 
  -2  12   8       89.87       94.99     19.63 o 
   0  12   8      529.85      634.37     79.51 o 
   1  12   8      287.26      330.94     46.44 o 
   2  12   8      135.72      170.75     28.58 o 
   3  12   8        1.63        6.71     11.64 o 
   4  12   8      734.64      913.03     49.27 o 
   5  12   8       72.11       77.90     10.93 o 
   6  12   8      382.36      402.66     35.90 o 
   7  12   8      246.32      263.63     39.36 o 
   8  12   8      127.27      123.51     29.54 o 
   9  12   8       52.16       59.63      8.98 o 
  10  12   8       82.01       80.21     24.03 o 
  11  12   8       51.54       51.35     15.25 o 
  12  12   8        4.11        1.67      2.09 o 
  13  12   8      182.03      138.76     40.51 o 
  -2  13   8        3.03        5.18      5.29 o 
  -1  13   8       41.80       74.96     21.54 o 
   0  13   8        3.83        5.34      6.61 o 
   1  13   8        2.86        6.70      9.44 o 
   2  13   8        2.28        7.85      8.50 o 
   3  13   8        4.22        1.69      6.45 o 
   4  13   8        9.33        6.93     11.83 o 
   5  13   8        6.78        9.85     12.06 o 
   6  13   8        0.02       -0.77     10.00 o 
   7  13   8        0.74        7.28     10.27 o 
   8  13   8        0.97        1.49      5.80 o 
   9  13   8        6.40        4.55      6.10 o 
  10  13   8        0.39        3.47      5.59 o 
  11  13   8        4.39        6.72      4.66 o 
  12  13   8       11.49        8.14      6.60 o 
  13  13   8       26.02        7.04     16.07 o 
  -1  14   8       92.12       99.35     14.99 o 
   0  14   8      140.42      176.44     22.18 o 
   1  14   8       38.13       24.17     23.28 o 
   2  14   8       46.37       81.47     18.73 o 
   3  14   8       19.12       34.17     26.33 o 
   4  14   8      321.37      342.46     38.27 o 
   5  14   8       34.28       19.75     15.26 o 
   6  14   8      144.51      180.12     26.71 o 
   7  14   8       26.25       27.20     25.33 o 
   8  14   8       33.48       57.12      9.97 o 
   9  14   8      116.46      166.16     16.34 o 
  10  14   8        0.74        2.17      6.30 o 
  11  14   8       97.25      119.07     33.18 o 
  12  14   8        4.11        6.47      5.77 o 
   1  15   8        0.08        0.06      5.31 o 
   2  15   8       11.38        8.77     10.09 o 
   3  15   8        6.21        7.70     11.98 o 
   4  15   8        6.39        5.36     10.19 o 
   5  15   8        2.17        2.68      9.95 o 
   6  15   8        0.00        0.65      5.11 o 
   7  15   8        6.27        5.04     11.64 o 
   8  15   8       17.14       10.35     13.72 o 
   9  15   8       28.68       19.56     29.43 o 
  10  15   8        4.32        3.92      4.05 o 
  11  15   8       11.48        5.25      5.56 o 
   4  16   8       92.50       79.72     15.14 o 
   5  16   8      121.34      131.58     17.26 o 
   6  16   8        5.52        3.50      7.64 o 
   7  16   8       10.98        3.42      7.65 o 
   8  16   8       24.00       56.19     33.03 o 
  -3  -8   9        8.97        5.46      8.65 o 
  -2  -8   9        0.27        1.15      8.10 o 
  -1  -8   9        3.73        3.47      8.02 o 
   0  -8   9       40.24       32.56     24.27 o 
   1  -8   9      233.12      212.38     17.30 o 
   2  -8   9        1.73        0.90      4.86 o 
  -5  -7   9        0.11        0.98      6.24 o 
  -4  -7   9       26.29       26.00     13.33 o 
  -3  -7   9       10.68        9.95      9.56 o 
  -2  -7   9       13.59       10.85     12.66 o 
  -1  -7   9       15.24        7.74      7.99 o 
   0  -7   9        3.63        4.33      6.08 o 
   1  -7   9        0.17        5.08      6.02 o 
   2  -7   9       30.12       25.66     18.21 o 
   3  -7   9        0.41        3.34      8.39 o 
   4  -7   9        0.26        1.27      5.29 o 
   5  -7   9       12.70       12.04     10.22 o 
  -6  -6   9       73.33       81.51     12.13 o 
  -5  -6   9       14.75        9.02      9.52 o 
  -4  -6   9      126.68      153.88     38.54 o 
  -3  -6   9       33.18       30.91     18.87 o 
  -2  -6   9       51.00       47.85     37.75 o 
  -1  -6   9       27.64       21.61     27.76 o 
   0  -6   9      127.57      117.93     15.12 o 
   1  -6   9      624.80      583.25     52.63 o 
   2  -6   9        1.13        3.34      3.53 o 
   3  -6   9      200.44      193.15     21.09 o 
   4  -6   9        3.80        4.83      4.01 o 
   5  -6   9       87.82       88.30     24.74 o 
   6  -6   9       36.71       29.51     13.93 o 
   7  -6   9      339.92      310.42     38.55 o 
  -7  -5   9        1.44        4.06      4.49 o 
  -6  -5   9        5.64        5.72      8.29 o 
  -5  -5   9        6.05        5.61      9.06 o 
  -4  -5   9       21.20       17.74     24.84 o 
  -3  -5   9       21.87       13.80      9.72 o 
  -2  -5   9       74.60       66.67     10.50 o 
  -1  -5   9       16.75       12.98     17.76 o 
   0  -5   9        4.07        4.60      4.21 o 
   1  -5   9       71.01       60.53     29.42 o 
   2  -5   9      114.26      101.56     10.63 o 
   3  -5   9        2.73        3.53      4.18 o 
   4  -5   9        5.58        6.11      4.12 o 
   5  -5   9       11.30       11.92     18.51 o 
   6  -5   9       12.13        6.70      6.39 o 
   7  -5   9       69.28       70.54     49.64 o 
   8  -5   9      125.77       92.52     18.39 o 
  -7  -4   9        2.99        4.13      7.23 o 
  -6  -4   9       62.04       55.82     36.43 o 
  -5  -4   9      154.02      203.55     25.41 o 
  -4  -4   9       17.96       18.67     13.72 o 
  -3  -4   9       82.49       99.63     12.79 o 
  -2  -4   9        6.47        5.94      6.83 o 
  -1  -4   9       40.45       47.14     14.60 o 
   0  -4   9       38.42       31.43     11.62 o 
   1  -4   9      919.16      901.66     48.99 o 
   2  -4   9      383.66      389.45     26.13 o 
   3  -4   9      104.65      117.45     11.70 o 
   4  -4   9       47.78       56.90      8.96 o 
   5  -4   9        0.01        0.56      4.75 o 
   6  -4   9      232.75      203.29     27.14 o 
   7  -4   9      283.47      281.12     23.37 o 
   8  -4   9      188.14      209.10     57.19 o 
   9  -4   9        8.33        5.07      7.13 o 
  -8  -3   9       60.58       44.45     32.56 o 
  -7  -3   9        0.04        1.35      4.30 o 
  -6  -3   9       33.37       33.74     18.99 o 
  -5  -3   9       78.85       79.94     41.36 o 
  -4  -3   9      105.51      109.46     12.74 o 
  -3  -3   9        0.13        3.18      6.65 o 
  -2  -3   9        5.80        4.86      9.06 o 
  -1  -3   9        2.98        1.18      4.12 o 
   0  -3   9      107.08       95.67     12.58 o 
   1  -3   9      998.12     1039.28     63.02 o 
   2  -3   9      363.83      372.64     27.33 o 
   3  -3   9      180.94      170.61     11.82 o 
   4  -3   9      340.20      350.29     17.95 o 
   5  -3   9      102.28       86.94      8.03 o 
   6  -3   9      116.66      106.66      9.44 o 
   7  -3   9      120.01      128.19     14.21 o 
   8  -3   9      128.19      143.54     24.12 o 
   9  -3   9        9.23        5.89     12.45 o 
  10  -3   9       75.80       77.37     18.01 o 
  -8  -2   9       17.16       14.48     14.88 o 
  -7  -2   9       79.51       85.07     15.05 o 
  -6  -2   9       19.39       20.08     15.35 o 
  -5  -2   9       52.77       50.85     27.30 o 
  -4  -2   9        8.37        6.99      7.28 o 
  -3  -2   9       45.87       54.94     10.98 o 
  -2  -2   9       73.74       68.99     13.98 o 
  -1  -2   9       36.58       35.93     14.55 o 
   0  -2   9        0.33        1.39      3.60 o 
   1  -2   9      806.32      846.48     25.67 o 
   2  -2   9      364.18      360.72     18.21 o 
   3  -2   9       17.65       21.26      9.08 o 
   4  -2   9      366.26      423.19     23.03 o 
   5  -2   9      240.18      229.30     22.16 o 
   6  -2   9      212.95      193.46     15.84 o 
   7  -2   9      121.93      124.28     13.29 o 
   8  -2   9       95.58      104.79     19.78 o 
   9  -2   9       40.98       34.67     30.21 o 
  10  -2   9       98.86       78.84     15.55 o 
  11  -2   9       21.73       14.03     20.68 o 
  -8  -1   9       63.84       67.99      8.62 o 
  -7  -1   9        0.64        4.36      5.83 o 
  -6  -1   9       16.46       20.03      9.83 o 
  -5  -1   9      128.16      134.56     21.17 o 
  -4  -1   9        3.15        3.37      6.02 o 
  -3  -1   9        0.57        4.30      7.02 o 
  -2  -1   9       28.01       34.65     23.56 o 
  -1  -1   9        3.16        0.92      1.95 o 
   0  -1   9      153.16      135.93     12.38 o 
   1  -1   9      262.85      248.77     20.44 o 
   2  -1   9        1.02       -0.11      3.40 o 
   3  -1   9      184.92      164.64     11.06 o 
   4  -1   9      632.84      650.62     33.12 o 
   5  -1   9        1.30        3.06      2.56 o 
   6  -1   9      160.43      159.79     12.43 o 
   7  -1   9       62.45       73.80     15.58 o 
   8  -1   9       11.80       11.22      5.57 o 
   9  -1   9       12.71       11.88     12.93 o 
  10  -1   9       81.18       78.75     15.51 o 
  11  -1   9       13.57       16.25     14.73 o 
  12  -1   9        7.48       11.58     13.97 o 
  -8   0   9       29.74       25.09     12.53 o 
  -7   0   9       50.85       62.20     16.39 o 
  -6   0   9        0.05        2.84      5.02 o 
  -5   0   9       50.12       54.57     11.61 o 
  -4   0   9        5.12        2.29      6.63 o 
  -3   0   9       10.05       17.05      5.78 o 
  -2   0   9       36.56       28.60     17.09 o 
  -1   0   9       22.43       20.75      6.93 o 
   0   0   9        7.56       12.61      7.14 o 
   1   0   9      399.80      426.29     22.21 o 
   2   0   9      157.43      159.93     11.11 o 
   3   0   9       13.53       11.35      6.64 o 
   4   0   9      662.82      648.33     39.81 o 
   5   0   9        6.49       11.31      5.94 o 
   6   0   9       15.09       20.23     11.39 o 
   7   0   9      152.58      142.34      9.52 o 
   8   0   9       21.20       22.68     15.12 o 
   9   0   9       29.56       22.42     15.55 o 
  10   0   9       38.46       23.10     30.96 o 
  11   0   9        7.30        6.41      5.20 o 
  12   0   9        4.33       13.12     13.41 o 
  -8   1   9       59.88       50.17     27.57 o 
  -7   1   9       89.83      105.59     10.67 o 
  -6   1   9       14.25        8.17      9.84 o 
  -5   1   9       90.40       92.27     12.27 o 
  -4   1   9        1.57        2.54      5.80 o 
  -3   1   9      722.89      743.25     53.53 o 
  -2   1   9       40.37       49.90     26.94 o 
  -1   1   9      139.03      148.10     10.22 o 
   0   1   9       76.82      104.94      7.76 o 
   1   1   9      242.03      230.43     10.37 o 
   2   1   9      637.13      746.32     37.54 o 
   3   1   9       38.03       43.12      6.92 o 
   4   1   9      571.25      537.40     24.02 o 
   5   1   9      128.23      159.45     10.01 o 
   6   1   9        9.44       13.17      7.55 o 
   7   1   9       17.65       21.68     10.66 o 
   8   1   9      719.39      795.34     51.81 o 
   9   1   9      248.65      253.42     14.26 o 
  10   1   9      200.69      220.99     42.56 o 
  11   1   9      451.01      449.51     69.10 o 
  12   1   9       14.72       12.53     12.21 o 
  13   1   9       41.02       33.14     39.69 o 
  -8   2   9        2.58        4.38      6.32 o 
  -7   2   9        0.21        4.73      5.18 o 
  -6   2   9       37.93       34.25     18.45 o 
  -5   2   9       15.33       17.47      8.98 o 
  -4   2   9        1.43        0.98      5.40 o 
  -3   2   9       35.39       40.71     21.21 o 
  -2   2   9      140.57      152.27     26.13 o 
  -1   2   9       29.81       27.15      2.94 o 
   0   2   9       58.41       47.97      5.31 o 
   1   2   9       82.89       79.29      8.07 o 
   2   2   9        6.65        9.14      4.71 o 
   3   2   9        8.54       10.00      5.04 o 
   4   2   9       20.17       17.01      8.09 o 
   5   2   9       10.88        8.28      6.19 o 
   6   2   9      148.60      133.89     12.98 o 
   7   2   9        0.30        0.64      4.13 o 
   8   2   9        0.41        1.14      3.44 o 
   9   2   9       30.94       26.12      5.78 o 
  10   2   9       18.94       22.56     14.31 o 
  11   2   9        2.34        4.48      5.15 o 
  12   2   9        6.71        3.31     11.07 o 
  13   2   9        3.48        3.79      8.62 o 
  -8   3   9        2.37        4.06     15.03 o 
  -7   3   9       75.66       81.00     27.82 o 
  -6   3   9       28.93       27.51     19.88 o 
  -5   3   9      228.34      245.88     25.73 o 
  -4   3   9      898.91      971.06     43.10 o 
  -3   3   9      765.37      788.20     48.40 o 
  -2   3   9      545.86      657.17     36.99 o 
  -1   3   9       30.80       31.83      5.58 o 
   0   3   9      420.57      457.62     23.81 o 
   1   3   9       15.26       10.22      4.58 o 
   2   3   9     2002.72     2195.34    119.15 o 
   3   3   9       74.97       87.10     12.80 o 
   4   3   9     1020.23     1088.07     30.92 o 
   5   3   9     1654.85     1605.62     58.06 o 
   6   3   9       46.24       41.50     16.27 o 
   7   3   9       28.38       27.06      6.65 o 
   8   3   9      141.67      152.30     10.33 o 
   9   3   9       65.76       80.31      6.40 o 
  10   3   9       29.80       20.07     20.73 o 
  11   3   9      976.91     1006.69     47.52 o 
  12   3   9       43.47       34.86     28.53 o 
  13   3   9      152.91      152.02     40.72 o 
  14   3   9        2.89        1.84      7.31 o 
  -8   4   9       15.02        8.38     12.69 o 
  -7   4   9       11.23        7.36      9.00 o 
  -6   4   9       34.77       28.70     21.03 o 
  -5   4   9        1.00        0.26      4.31 o 
  -4   4   9        9.34        9.71      6.22 o 
  -3   4   9        7.12        5.08      4.78 o 
  -2   4   9       74.69       80.99     15.58 o 
  -1   4   9       14.08       10.19      6.69 o 
   0   4   9       74.38       70.26     12.41 o 
   1   4   9        2.34        3.56      5.50 o 
   2   4   9       35.54       32.25     14.93 o 
   3   4   9       15.81       10.74      5.19 o 
   4   4   9        8.79        9.75      7.92 o 
   5   4   9       15.49       20.10      7.65 o 
   6   4   9       10.64        8.76      5.59 o 
   7   4   9        4.15       28.72     13.11 o 
   8   4   9       52.61       48.10     10.61 o 
   9   4   9       25.05       28.45      7.72 o 
  10   4   9       32.44       28.06      6.41 o 
  11   4   9        4.57        4.43      9.38 o 
  12   4   9        4.77       11.46     14.10 o 
  13   4   9        0.96        3.84     13.52 o 
  14   4   9       45.65       25.38     34.06 o 
  -7   5   9       16.73        8.90      9.14 o 
  -6   5   9       48.05       57.74     11.12 o 
  -5   5   9       98.62       94.78     10.07 o 
  -4   5   9      593.45      606.57     60.23 o 
  -3   5   9      412.21      398.34     33.87 o 
  -2   5   9      104.13       86.12      6.30 o 
  -1   5   9      130.76      128.30     10.88 o 
   0   5   9      699.78      627.67     94.68 o 
   1   5   9      601.20      482.04     48.61 o 
   2   5   9      509.83      483.22     18.97 o 
   3   5   9       77.19       68.62      7.39 o 
   4   5   9        3.62       -0.16      2.95 o 
   5   5   9      319.34      303.16     19.64 o 
   6   5   9      196.63      154.26     11.92 o 
   7   5   9      725.59      833.65     27.41 o 
   8   5   9      195.71      170.37     16.08 o 
   9   5   9      194.36      227.85     19.63 o 
  10   5   9        5.66       11.01      9.03 o 
  11   5   9      255.47      257.04     39.81 o 
  12   5   9       83.63       75.42     30.07 o 
  13   5   9      150.86      140.95     44.17 o 
  14   5   9       35.50       20.22     25.60 o 
  -6   6   9        1.59        2.46      5.31 o 
  -5   6   9        1.68        3.74      5.91 o 
  -4   6   9        9.48        7.80      4.45 o 
  -3   6   9       77.49       77.62     10.30 o 
  -2   6   9      127.00      124.44      9.34 o 
  -1   6   9      163.74      158.02      9.02 o 
   0   6   9      167.33      143.79     11.35 o 
   1   6   9        0.14        1.87      2.42 o 
   2   6   9       37.83       76.20     28.81 o 
   3   6   9      131.34      113.14      8.30 o 
   4   6   9        3.38        1.88      3.32 o 
   5   6   9       32.94       47.52      6.30 o 
   6   6   9       20.14       18.38     14.51 o 
   7   6   9      228.13      249.22     18.91 o 
   8   6   9       25.59       29.70      7.04 o 
   9   6   9        0.06        2.92      6.01 o 
  10   6   9        0.00        0.17      2.24 o 
  11   6   9       46.00       49.80     42.86 o 
  12   6   9        7.84        4.37     14.39 o 
  13   6   9      128.56       90.55     47.30 o 
  14   6   9       43.46       31.38     39.67 o 
  -6   7   9        0.02       -1.33      5.86 o 
  -5   7   9       17.15       12.18     14.43 o 
  -4   7   9      462.24      438.71     43.17 o 
  -3   7   9      529.81      495.85     49.23 o 
  -2   7   9        4.99        4.33      4.69 o 
  -1   7   9        1.00        1.58      3.19 o 
   0   7   9      353.66      319.94     10.88 o 
   1   7   9      385.29      353.00     18.89 o 
   2   7   9      773.80      744.06     37.83 o 
   3   7   9      988.43      927.35     57.11 o 
   4   7   9        0.56        1.57      3.03 o 
   5   7   9       51.01       55.58      7.03 o 
   6   7   9       44.81       56.80      5.13 o 
   7   7   9      597.56      612.15     93.96 o 
   8   7   9        0.10        0.34      4.58 o 
   9   7   9      407.10      392.99     29.99 o 
  10   7   9        1.85        2.37      3.06 o 
  11   7   9      120.82      108.94     14.50 o 
  12   7   9       65.41       81.09     19.57 o 
  13   7   9      158.13      130.72     28.79 o 
  14   7   9       26.95       14.45     21.58 o 
  -6   8   9        0.20        0.91      6.59 o 
  -5   8   9       23.57       14.89     13.27 o 
  -4   8   9      156.93      121.87     50.86 o 
  -3   8   9      129.48      121.65     29.74 o 
  -2   8   9       63.36       71.82     42.74 o 
  -1   8   9       55.59       53.49      9.99 o 
   0   8   9       70.82       76.39     10.05 o 
   1   8   9        8.10        5.99      7.31 o 
   2   8   9      576.21      557.48     35.39 o 
   3   8   9      281.17      288.80     19.27 o 
   4   8   9       70.38       65.70     12.08 o 
   5   8   9       35.09       33.77     10.23 o 
   6   8   9       95.01       79.80     11.15 o 
   7   8   9      356.75      340.00     19.87 o 
   8   8   9        0.40        5.50      5.49 o 
   9   8   9      146.98      150.00     18.28 o 
  10   8   9        0.01        1.23      3.50 o 
  11   8   9      147.45      148.44     19.90 o 
  12   8   9        3.90        2.74     10.70 o 
  13   8   9       37.08        6.19     43.45 o 
  14   8   9       11.08       11.47     11.95 o 
  -5   9   9       46.12       24.50     29.56 o 
  -4   9   9      287.04      254.37     17.97 o 
  -3   9   9      269.74      300.12     64.20 o 
  -2   9   9       44.34       34.18     31.78 o 
  -1   9   9        3.85        6.61      9.02 o 
   0   9   9        2.62        7.90      7.54 o 
   1   9   9        6.47        7.55      8.44 o 
   2   9   9      443.45      471.71     47.78 o 
   3   9   9      118.75      129.22     24.24 o 
   4   9   9      121.15      103.29     19.50 o 
   5   9   9        4.54        9.14      8.61 o 
   6   9   9       32.11       58.15     11.87 o 
   7   9   9       11.70       18.67      8.54 o 
   8   9   9       71.57       58.49      7.91 o 
   9   9   9        6.43        4.95      4.77 o 
  10   9   9        2.60        3.66      7.81 o 
  11   9   9       84.46       76.01     12.70 o 
  12   9   9        2.94        2.26      4.34 o 
  13   9   9       20.53       15.79     19.20 o 
  14   9   9        0.30        9.48     10.13 o 
  -5  10   9        0.79       -0.67      5.55 o 
  -4  10   9       76.64       57.82     17.39 o 
  -3  10   9      138.39      152.60     19.46 o 
  -2  10   9        0.63        4.81      6.46 o 
  -1  10   9       31.79       27.22     27.22 o 
   0  10   9        8.71        4.55      6.56 o 
   1  10   9       35.70       39.90     27.33 o 
   2  10   9       20.82       17.97     10.79 o 
   3  10   9       41.39       54.17     42.93 o 
   4  10   9       37.31       39.68     26.69 o 
   5  10   9        0.48        1.69      5.59 o 
   6  10   9        3.06        7.32      4.42 o 
   7  10   9       62.89       64.90     10.80 o 
   8  10   9      274.86      270.96     32.37 o 
   9  10   9       14.36        9.97      6.46 o 
  10  10   9       61.67       67.20     17.41 o 
  11  10   9        8.16        7.93      5.34 o 
  12  10   9       40.25       33.78     28.37 o 
  13  10   9       84.31       87.80     22.77 o 
  14  10   9       73.08       37.85     27.26 o 
  -4  11   9        3.05        2.60      4.22 o 
  -3  11   9       59.31       33.98     37.03 o 
  -2  11   9        0.15        1.08      4.10 o 
   0  11   9       92.02      147.70     27.54 o 
   1  11   9       20.04       13.13     19.39 o 
   2  11   9       14.14       22.64     31.13 o 
   3  11   9       47.03       66.56     14.40 o 
   4  11   9       68.14      108.96     14.50 o 
   5  11   9       22.29       38.52     18.52 o 
   6  11   9       18.81       31.15     13.14 o 
   7  11   9        0.63        3.27      4.70 o 
   8  11   9      153.44      186.93     45.02 o 
   9  11   9       12.45       15.07      6.94 o 
  10  11   9       73.13       96.97     26.85 o 
  11  11   9        8.28        3.37      3.55 o 
  12  11   9        3.31        1.82      3.14 o 
  13  11   9        3.62        2.34      8.01 o 
  14  11   9        0.07        1.91      4.76 o 
  -3  12   9      120.75      113.13     14.89 o 
  -2  12   9       53.44       40.25     42.43 o 
  -1  12   9       85.59       89.20     18.72 o 
   0  12   9       48.65       57.70     18.57 o 
   1  12   9       33.54       45.90     38.15 o 
   2  12   9      170.90      210.66     31.07 o 
   3  12   9       50.26       46.54     34.46 o 
   4  12   9      620.13      702.69     94.64 o 
   5  12   9       79.92       91.59     33.80 o 
   6  12   9       90.59      107.87     36.59 o 
   7  12   9        6.75        5.28      7.44 o 
   8  12   9      556.36      655.62    123.49 o 
   9  12   9      106.00      109.90     16.17 o 
  10  12   9      387.32      384.87     72.40 o 
  11  12   9       64.25       46.71     21.94 o 
  12  12   9       75.85       95.75     24.39 o 
  13  12   9       69.47       54.19     68.27 o 
  -2  13   9       12.36       16.87     28.51 o 
  -1  13   9       61.84       87.98     29.61 o 
   0  13   9       51.63       48.14     36.27 o 
   1  13   9        0.01        1.83      6.13 o 
   2  13   9        9.37        7.40     14.07 o 
   3  13   9        2.67       12.76     14.76 o 
   4  13   9       62.87       83.26     18.00 o 
   5  13   9        3.15        5.67      4.48 o 
   6  13   9        0.05        1.55      8.01 o 
   7  13   9        2.58        4.06      7.84 o 
   8  13   9       20.42       17.55     10.89 o 
   9  13   9        2.84        3.42      7.88 o 
  10  13   9       43.59       37.20     17.92 o 
  11  13   9        9.74       13.19     11.65 o 
  12  13   9        1.63        4.55      4.14 o 
  13  13   9        9.14        5.75     10.11 o 
   1  14   9        8.61       15.09     23.56 o 
   2  14   9       14.98       12.95     15.75 o 
   3  14   9       22.68       15.99     18.55 o 
   4  14   9      298.20      339.68     37.94 o 
   5  14   9       14.58       15.81     20.91 o 
   6  14   9      153.73      164.52     21.83 o 
   7  14   9        0.06        0.86     11.46 o 
   8  14   9      134.92      112.32     28.38 o 
   9  14   9       12.51       12.40      9.37 o 
  10  14   9      132.24      138.82     50.59 o 
  11  14   9       12.73       11.12      8.30 o 
  12  14   9       82.63       98.05     36.44 o 
   2  15   9       25.14       24.11     24.40 o 
   3  15   9        0.67        4.34      7.59 o 
   4  15   9        2.38        8.67      6.91 o 
   5  15   9        6.36        7.02      9.56 o 
   6  15   9        2.05        3.08      7.73 o 
   7  15   9        1.04        0.45      5.20 o 
   8  15   9        1.65        5.23      9.24 o 
   9  15   9        0.47        3.56      6.23 o 
  10  15   9        1.87        3.81      4.32 o 
  11  15   9        0.00       -1.39      6.96 o 
   5  16   9       17.32       17.68     14.03 o 
   6  16   9       37.46       36.06     28.98 o 
   7  16   9        2.56        1.63      7.47 o 
   8  16   9       47.88       40.87     43.10 o 
  -2  -7  10        5.89        4.24     11.83 o 
  -1  -7  10        0.19        9.09     11.00 o 
   0  -7  10        2.31        5.26      8.02 o 
   1  -7  10       57.34       37.72     30.71 o 
   2  -7  10        3.43        2.37      4.97 o 
   3  -7  10        3.06        5.57      6.48 o 
  -4  -6  10       55.51       53.05     42.40 o 
  -3  -6  10        5.40        3.81      9.59 o 
  -2  -6  10       49.59       53.39     16.57 o 
  -1  -6  10       26.81       25.33     23.20 o 
   0  -6  10       29.01       20.50     22.29 o 
   1  -6  10       56.84       41.52     15.83 o 
   2  -6  10        1.17        5.22      5.59 o 
   3  -6  10        0.87        3.53      5.15 o 
   4  -6  10       88.43       88.04     19.12 o 
   5  -6  10       18.50       13.90     11.03 o 
  -5  -5  10        6.49        2.16     10.99 o 
  -4  -5  10       50.81       40.19     34.64 o 
  -3  -5  10        0.62        3.68     11.20 o 
  -2  -5  10        0.01        4.29     20.35 o 
  -1  -5  10       17.38       16.38     13.52 o 
   0  -5  10       15.23        9.90      9.55 o 
   1  -5  10        7.74        7.87      7.37 o 
   2  -5  10       78.93       70.46     13.20 o 
   3  -5  10       11.75       11.39      8.25 o 
   4  -5  10        0.43        1.86      5.96 o 
   5  -5  10        4.77        2.91      5.19 o 
   6  -5  10        1.47        0.46      4.49 o 
   7  -5  10        2.27        2.34     15.77 o 
  -6  -4  10       20.75       21.39     24.82 o 
  -5  -4  10        5.01        2.65      6.36 o 
  -4  -4  10       71.58       97.08     16.55 o 
  -3  -4  10        3.76        6.54      8.47 o 
  -2  -4  10      285.36      345.34     46.85 o 
  -1  -4  10       25.72       23.58     18.20 o 
   0  -4  10       76.16       70.18     12.16 o 
   1  -4  10       99.92       83.30     10.39 o 
   2  -4  10        8.75        1.61      4.00 o 
   3  -4  10       89.42       88.42     14.41 o 
   4  -4  10       60.59       57.86     21.16 o 
   5  -4  10      459.93      510.11     40.30 o 
   6  -4  10        4.96        2.85      4.25 o 
   7  -4  10      133.15      142.84     37.67 o 
   8  -4  10       14.95       17.52     14.37 o 
  -7  -3  10        2.00        4.94      8.07 o 
  -6  -3  10       18.68       10.69     15.92 o 
  -5  -3  10        7.22        6.56      5.95 o 
  -4  -3  10       53.82       68.85     13.30 o 
  -3  -3  10        0.70        1.56      6.74 o 
  -2  -3  10       97.13       99.20     16.10 o 
  -1  -3  10       82.78       83.80      9.78 o 
   0  -3  10        9.74        7.45      4.45 o 
   1  -3  10       34.50       28.51     17.23 o 
   2  -3  10       64.07       51.29     10.44 o 
   3  -3  10       14.20       15.95     11.00 o 
   4  -3  10       46.95       36.71     20.17 o 
   5  -3  10      154.05      149.55     24.44 o 
   6  -3  10        1.80        2.60      4.57 o 
   7  -3  10      172.85      173.99     28.26 o 
   8  -3  10      173.39      142.23     21.69 o 
   9  -3  10        4.44        2.81     12.33 o 
  -7  -2  10       34.74       31.67     29.88 o 
  -6  -2  10      131.32      147.01     42.47 o 
  -5  -2  10      142.53      174.96     28.66 o 
  -4  -2  10       26.94       24.40     13.80 o 
  -3  -2  10       80.24       98.47     19.81 o 
  -2  -2  10       99.07       98.53     17.92 o 
  -1  -2  10      107.38      113.10     17.23 o 
   0  -2  10       16.10       13.79      7.26 o 
   1  -2  10      217.50      201.79     18.98 o 
   2  -2  10      216.64      201.37     16.63 o 
   3  -2  10      106.14       98.75      9.52 o 
   4  -2  10       11.80       10.43      6.16 o 
   5  -2  10      398.93      414.69     47.25 o 
   6  -2  10       31.39       36.49      7.08 o 
   7  -2  10      122.15      150.23     20.31 o 
   8  -2  10      146.32      147.48     36.23 o 
   9  -2  10       31.27        9.38     12.07 o 
  10  -2  10        0.17        3.04      9.56 o 
  -7  -1  10       18.28       11.14      9.12 o 
  -6  -1  10       71.64       76.00      9.71 o 
  -5  -1  10       26.08       19.09     18.27 o 
  -4  -1  10        0.28       -0.31      7.47 o 
  -3  -1  10      116.05      130.25     27.16 o 
  -2  -1  10      162.53      173.35     45.52 o 
  -1  -1  10      141.25      162.23     10.43 o 
   0  -1  10       92.23       81.12      7.18 o 
   1  -1  10      563.53      577.56     27.94 o 
   2  -1  10       84.40       83.73      9.59 o 
   3  -1  10       88.36       86.11     11.84 o 
   4  -1  10       57.65       63.78      8.72 o 
   5  -1  10       27.60       27.09     13.61 o 
   6  -1  10      103.09       86.10      9.56 o 
   7  -1  10      689.98      692.48     67.76 o 
   8  -1  10       38.21       37.75      6.63 o 
   9  -1  10       36.75       35.18     22.14 o 
  10  -1  10      145.38      142.45     41.91 o 
  11  -1  10        5.21        2.12      4.91 o 
  -7   0  10       15.85       17.05     10.14 o 
  -6   0  10      123.34      157.55     23.49 o 
  -5   0  10       46.81       42.01     23.81 o 
  -4   0  10       52.60       54.53     37.57 o 
  -3   0  10       74.89       89.35     14.75 o 
  -2   0  10       72.42       71.42     12.30 o 
  -1   0  10       52.67       51.66      5.15 o 
   0   0  10       34.41       31.27      5.21 o 
   1   0  10      155.57      148.41     10.24 o 
   2   0  10       13.32       15.39      7.64 o 
   3   0  10       33.16       29.32      8.36 o 
   4   0  10        2.16        3.18      3.83 o 
   5   0  10       89.46       87.88      9.71 o 
   6   0  10       88.44       87.74      9.67 o 
   7   0  10      447.19      459.75     27.68 o 
   8   0  10       37.01       39.32      6.69 o 
   9   0  10        0.49        2.06      7.67 o 
  10   0  10        3.41        8.58      7.37 o 
  11   0  10        5.11        7.60     10.79 o 
  12   0  10       53.05       36.83     48.37 o 
  -7   1  10       11.35       16.10     11.31 o 
  -6   1  10       49.73       58.85     10.08 o 
  -5   1  10       30.25       28.71     23.51 o 
  -4   1  10      339.08      314.70     43.87 o 
  -3   1  10       75.94       92.88     14.33 o 
  -2   1  10      197.45      232.16     26.61 o 
  -1   1  10        3.15        4.16      3.17 o 
   0   1  10       18.25       21.76      4.08 o 
   1   1  10      122.09      121.20     12.04 o 
   2   1  10      189.57      187.56     14.03 o 
   3   1  10      238.77      238.61     17.16 o 
   4   1  10      241.20      237.76     17.69 o 
   5   1  10       58.71       51.22      6.86 o 
   6   1  10       13.51        7.13      4.08 o 
   7   1  10      343.96      333.39     27.73 o 
   8   1  10        3.90        2.86      4.40 o 
   9   1  10       21.31       28.83      6.71 o 
  10   1  10      124.63      145.76     28.24 o 
  11   1  10       11.75        1.59     13.41 o 
  12   1  10      141.85      134.79     36.26 o 
  -7   2  10        0.73        2.12      4.11 o 
  -6   2  10       14.67        8.68      6.67 o 
  -5   2  10       50.19       51.50      7.32 o 
  -4   2  10       23.46       21.72     13.53 o 
  -3   2  10        0.36       -0.73      7.30 o 
  -2   2  10       70.60       79.42     12.01 o 
  -1   2  10        9.11        9.31      5.63 o 
   0   2  10        9.16        9.59      5.89 o 
   1   2  10       62.28       64.12      8.25 o 
   2   2  10       22.14       19.30      9.42 o 
   3   2  10       22.12       24.19     13.67 o 
   4   2  10       25.54       15.15      9.39 o 
   5   2  10       34.28       33.05      7.35 o 
   6   2  10       29.26       25.30     12.18 o 
   7   2  10      196.14      167.36     15.04 o 
   8   2  10       44.28       33.61      6.12 o 
   9   2  10        8.28        5.39      4.38 o 
  10   2  10        0.77        0.53      5.69 o 
  11   2  10       13.65        8.66     11.88 o 
  12   2  10       16.59       13.72     16.38 o 
  13   2  10        2.74        4.59      8.23 o 
  -7   3  10       72.01       85.96     11.92 o 
  -6   3  10       13.00        7.51      8.77 o 
  -5   3  10       79.59       93.45     18.98 o 
  -4   3  10       57.34       77.91     12.38 o 
  -3   3  10        0.15        2.55      3.70 o 
  -2   3  10        0.47        4.76      6.96 o 
  -1   3  10       72.81       85.17      6.46 o 
   0   3  10      472.67      487.21     29.74 o 
   1   3  10       72.41       69.55      7.98 o 
   2   3  10      117.44      107.21     10.59 o 
   3   3  10       20.31       24.23     12.30 o 
   4   3  10     1142.77     1146.90     50.65 o 
   5   3  10       71.28       60.06      7.88 o 
   6   3  10      263.64      247.64     20.53 o 
   7   3  10       26.28       25.14      6.29 o 
   8   3  10      516.75      552.57     30.89 o 
   9   3  10       20.53       15.01      9.00 o 
  10   3  10       81.67       98.13     22.48 o 
  11   3  10      118.08      120.42     24.19 o 
  12   3  10       27.49       31.38     19.82 o 
  13   3  10      133.85      149.53     72.96 o 
  -7   4  10        1.53        2.52      4.23 o 
  -6   4  10        7.58        6.67      7.86 o 
  -5   4  10       17.31       15.50     11.16 o 
  -4   4  10       15.32       15.82     10.94 o 
  -3   4  10       20.94       20.36     11.06 o 
  -2   4  10        0.24        1.18      3.96 o 
  -1   4  10        7.76        3.97      3.81 o 
   0   4  10       36.37       32.11     10.78 o 
   1   4  10       17.16       19.03      9.61 o 
   2   4  10        0.13        2.41      3.59 o 
   3   4  10        5.32       10.41     10.18 o 
   4   4  10        8.77       14.78     11.12 o 
   5   4  10        0.04        4.75      6.88 o 
   6   4  10        1.09        3.78      4.87 o 
   7   4  10        2.19        5.55      5.76 o 
   8   4  10       38.79       34.36      8.22 o 
   9   4  10       13.65       13.67      9.00 o 
  10   4  10       19.39       18.12     12.49 o 
  11   4  10       42.97       33.25     32.47 o 
  12   4  10        0.28        1.69      6.94 o 
  13   4  10       18.73       17.18     17.53 o 
  14   4  10        0.10        2.33      5.12 o 
  -6   5  10      134.35      175.76     38.93 o 
  -5   5  10      332.74      334.73     31.32 o 
  -4   5  10      219.94      223.36     34.07 o 
  -3   5  10       43.73       49.00     10.70 o 
  -2   5  10      173.87      171.19     14.63 o 
  -1   5  10       24.44       21.22      6.71 o 
   0   5  10      500.91      533.46     16.28 o 
   1   5  10       11.39       22.68     10.66 o 
   2   5  10      599.11      665.38     32.95 o 
   3   5  10      163.40      147.08     13.30 o 
   4   5  10     3258.07     3401.13     71.22 o 
   5   5  10     1213.52     1292.56     47.84 o 
   6   5  10       22.26       27.40     13.06 o 
   7   5  10      203.03      178.11     14.66 o 
   8   5  10        6.28        8.01      6.73 o 
   9   5  10       20.51       13.77      6.75 o 
  10   5  10       74.73       83.49     10.57 o 
  11   5  10      633.53      676.74     34.75 o 
  12   5  10       61.79       37.28     43.79 o 
  13   5  10      281.72      291.98     36.35 o 
  14   5  10        9.90        8.47     14.67 o 
  -6   6  10        0.29        2.23      6.71 o 
  -5   6  10        7.58        7.62      9.79 o 
  -4   6  10       33.51       24.37     14.88 o 
  -3   6  10       23.38       17.35     11.44 o 
  -2   6  10       67.86       67.20      6.84 o 
  -1   6  10       28.15       22.47      8.33 o 
   0   6  10       16.65       18.18      6.17 o 
   1   6  10       57.50       69.94     13.86 o 
   2   6  10      100.85       92.43     10.68 o 
   3   6  10       82.79       71.27     39.12 o 
   4   6  10       24.88       34.09     16.90 o 
   5   6  10       72.26       74.66      7.96 o 
   6   6  10       10.12        3.71      6.75 o 
   7   6  10       70.81       93.69     10.07 o 
   8   6  10        0.01        4.67      6.36 o 
   9   6  10       15.23       16.93      6.91 o 
  10   6  10       13.10        8.11      4.58 o 
  11   6  10       78.76       59.23     43.51 o 
  12   6  10       56.57       42.77     34.24 o 
  13   6  10        3.83        7.58      8.25 o 
  14   6  10       23.24       12.71     14.75 o 
  -6   7  10       50.51       58.29     17.43 o 
  -5   7  10      134.46      118.37     22.34 o 
  -4   7  10      178.14      195.51     25.02 o 
  -3   7  10        9.47       25.36     18.13 o 
  -2   7  10      123.13      112.78      9.68 o 
  -1   7  10      119.22       94.19      8.27 o 
   0   7  10      358.53      322.42     16.45 o 
   1   7  10      444.81      391.14     18.73 o 
   2   7  10        0.74        4.68      2.84 o 
   3   7  10      164.36      143.59     10.46 o 
   4   7  10     2320.44     2127.01    100.33 o 
   5   7  10      780.41      736.99     36.06 o 
   6   7  10      162.82      121.60     11.55 o 
   7   7  10     1150.58     1188.83     68.18 o 
   8   7  10      128.98      119.09     13.45 o 
   9   7  10       95.00       92.37      7.81 o 
  10   7  10      217.16      212.43     13.46 o 
  11   7  10      286.52      291.49     29.89 o 
  12   7  10       34.47       34.42     23.55 o 
  13   7  10      262.15      307.93     29.70 o 
  14   7  10       60.94       43.78     43.51 o 
  -5   8  10        0.40        5.01      5.73 o 
  -4   8  10       12.99       15.29      8.77 o 
  -3   8  10       27.05       27.39     22.39 o 
  -2   8  10       41.48       41.89     32.11 o 
  -1   8  10        1.25        0.83      2.63 o 
   0   8  10       70.77       58.13      9.66 o 
   1   8  10      262.20      233.15     17.79 o 
   2   8  10       80.37       71.55      9.65 o 
   3   8  10        0.80        4.14      4.95 o 
   4   8  10      112.31      108.69     12.25 o 
   5   8  10       59.39       50.55      3.28 o 
   6   8  10       30.35       27.35     12.50 o 
   7   8  10      180.41      186.60     12.50 o 
   8   8  10       14.44       17.12      9.26 o 
   9   8  10       17.97       22.15     11.53 o 
  10   8  10       79.75       70.14      7.74 o 
  11   8  10      268.56      295.63     31.85 o 
  12   8  10        0.33       10.41     13.53 o 
  13   8  10      150.18      128.76     19.28 o 
  14   8  10        0.00        3.26      7.83 o 
  -5   9  10       55.32       37.23      9.54 o 
  -4   9  10      232.76      233.02     54.96 o 
  -3   9  10       81.38       69.07     15.04 o 
  -2   9  10       55.30       45.14     22.34 o 
  -1   9  10        5.41        4.98     11.65 o 
   0   9  10      202.41      206.03     22.05 o 
   1   9  10      286.91      251.54     26.71 o 
   2   9  10        6.86        7.42      5.53 o 
   3   9  10      120.39      104.42     28.18 o 
   4   9  10     1277.48     1178.87    125.40 o 
   5   9  10      110.98       97.87      9.87 o 
   6   9  10      245.41      195.78     33.25 o 
   7   9  10      201.19      225.53     19.39 o 
   8   9  10       13.30       14.36     11.07 o 
   9   9  10       44.81       53.38     19.57 o 
  10   9  10      119.70      113.02     24.06 o 
  11   9  10      155.47      168.44     19.55 o 
  12   9  10       23.29       27.68     22.24 o 
  13   9  10      115.75      107.80     57.27 o 
  14   9  10       10.71        6.15     20.26 o 
  -4  10  10        7.57        3.43      5.01 o 
  -3  10  10        0.28        0.18      3.48 o 
  -2  10  10       39.69       33.87     33.35 o 
  -1  10  10        5.76       11.45     11.98 o 
   0  10  10       18.93       23.14     18.99 o 
   1  10  10      111.05      105.99     16.74 o 
   2  10  10       25.94       13.87      9.38 o 
   3  10  10        1.21        4.66      6.19 o 
   4  10  10      268.72      195.77     35.57 o 
   5  10  10      180.66      179.34     28.57 o 
   6  10  10        0.10        2.80      6.95 o 
   7  10  10      121.47      122.57     12.08 o 
   8  10  10        6.71        8.47      8.01 o 
   9  10  10        3.26        5.96      7.07 o 
  10  10  10       62.66       46.55     10.36 o 
  11  10  10      174.78      175.24     23.68 o 
  12  10  10        1.50        2.92      4.56 o 
  13  10  10        3.25        1.96      9.01 o 
  14  10  10       13.71       11.52     12.77 o 
  -3  11  10      172.12      178.95     29.75 o 
  -2  11  10       12.05       12.85     10.86 o 
  -1  11  10       27.00       19.88     20.90 o 
   0  11  10        4.16        1.33      3.58 o 
   1  11  10       21.30       19.54     15.54 o 
   2  11  10        1.34       -1.29      9.10 o 
   5  11  10       56.54       52.75     28.37 o 
   6  11  10       14.06       20.71      9.19 o 
   7  11  10        1.83        7.47      8.62 o 
   8  11  10      136.64      139.92     44.51 o 
   9  11  10       35.59       33.95     19.66 o 
  10  11  10        1.07        2.04      5.87 o 
  11  11  10       79.02       47.37     37.57 o 
  12  11  10       24.12       25.15     19.53 o 
  13  11  10        9.18        3.10     18.31 o 
  14  11  10        9.34        6.26     11.62 o 
  -2  12  10       35.73       19.90     17.97 o 
  -1  12  10      131.80      161.87     60.22 o 
   0  12  10       12.48        6.77     17.82 o 
   1  12  10      106.88      105.02     23.32 o 
   2  12  10       39.52       40.57     30.42 o 
   3  12  10        8.02       18.97     12.96 o 
   4  12  10       15.07        8.18     11.95 o 
   5  12  10      351.23      481.32     66.26 o 
   6  12  10       78.50      102.84     14.12 o 
   7  12  10       89.77       97.27     14.99 o 
   8  12  10      507.69      567.54     83.78 o 
   9  12  10      101.67       84.99     12.40 o 
  10  12  10       74.07       45.26     26.96 o 
  11  12  10        8.67        9.54      7.95 o 
  12  12  10      183.73      228.04     63.26 o 
  13  12  10       10.97       12.73     17.71 o 
  -1  13  10       28.75       23.62     35.65 o 
   0  13  10        2.87        3.32      4.12 o 
   1  13  10       16.89       17.98     21.92 o 
   3  13  10       14.90       27.65     23.48 o 
   4  13  10        1.44        5.19      8.34 o 
   5  13  10       95.90       91.10     17.07 o 
   6  13  10       12.13        4.96      6.63 o 
   7  13  10       44.56       69.24     28.99 o 
   8  13  10       60.25       90.16     25.36 o 
   9  13  10       53.03       36.15     22.22 o 
  10  13  10       18.09       16.47     14.37 o 
  11  13  10       15.49        9.83      9.86 o 
  12  13  10       41.47       45.21     14.89 o 
  13  13  10       14.64       -1.46     14.49 o 
   0  14  10       52.16       27.22     44.45 o 
   1  14  10       39.22       24.60     24.55 o 
   2  14  10       18.75       15.08     17.74 o 
   3  14  10       30.94       35.96     29.38 o 
   4  14  10       16.12       11.60     12.60 o 
   5  14  10       72.78       92.79     14.00 o 
   6  14  10       60.46       53.94     50.76 o 
   7  14  10       57.58       48.70     29.13 o 
   8  14  10      323.15      372.70     55.31 o 
   9  14  10       16.77       11.74      8.73 o 
  10  14  10      121.27      111.33     21.97 o 
  11  14  10        0.03        3.59      4.36 o 
  12  14  10       96.28      122.87     34.17 o 
   2  15  10        0.21        6.36      8.73 o 
   3  15  10       17.99       23.69     27.00 o 
   4  15  10        1.15        4.63      6.21 o 
   5  15  10        3.42        4.57      8.13 o 
   6  15  10        0.51        2.37      6.26 o 
   7  15  10        8.95        4.68     11.21 o 
   8  15  10        3.41        0.53      4.83 o 
   9  15  10       10.58        7.39      6.19 o 
  10  15  10        0.01        3.88      5.22 o 
   6  16  10       54.79       69.14     33.34 o 
   7  16  10        0.48        5.47     10.12 o 
  -1  -6  11       36.15       29.56     21.24 o 
   0  -6  11        0.42        1.27      4.54 o 
   1  -6  11       25.44       21.56     17.80 o 
   2  -6  11        0.07        2.19      4.07 o 
   3  -6  11       21.49       14.34      9.97 o 
  -3  -5  11        0.03        2.03      7.96 o 
  -2  -5  11       10.66        5.74      6.85 o 
  -1  -5  11        0.03        1.73      8.93 o 
   0  -5  11        2.68        1.74      6.38 o 
   1  -5  11       43.18       31.40     22.90 o 
   2  -5  11        5.89        3.89      5.25 o 
   3  -5  11        5.39        5.21      4.05 o 
   4  -5  11        0.73        3.49      4.17 o 
   5  -5  11       18.16       12.49      8.74 o 
  -4  -4  11      102.74      105.51     13.59 o 
  -3  -4  11       42.60       31.81     40.39 o 
  -2  -4  11       48.68       47.66     43.05 o 
  -1  -4  11        4.96        2.71     12.02 o 
   0  -4  11       56.94       57.89     13.15 o 
   1  -4  11        4.03        6.67      7.69 o 
   2  -4  11       43.45       47.63      8.95 o 
   3  -4  11        7.52        8.47      5.27 o 
   4  -4  11       20.83       20.17     12.33 o 
   5  -4  11        1.24        1.35      5.49 o 
   6  -4  11       17.20       15.91     11.20 o 
   7  -4  11       23.27       18.94     17.77 o 
  -5  -3  11        1.87        2.70      6.22 o 
  -4  -3  11        2.52        1.97      6.27 o 
  -3  -3  11        3.87        2.10      3.86 o 
  -2  -3  11        0.01        1.38      9.57 o 
  -1  -3  11       95.01      102.28     27.59 o 
   0  -3  11        3.67        2.57      4.24 o 
   1  -3  11       19.19       14.20     10.82 o 
   2  -3  11       13.96       12.69      8.42 o 
   3  -3  11       23.53       23.13     12.68 o 
   4  -3  11        0.59        1.90      3.67 o 
   5  -3  11        3.60        2.33      4.67 o 
   6  -3  11        0.61        1.64      5.03 o 
   7  -3  11        5.49        4.07      5.05 o 
   8  -3  11        4.76        1.77     13.33 o 
  -6  -2  11        0.26        3.25      2.95 o 
  -5  -2  11        9.63       10.26     17.21 o 
  -4  -2  11      129.81      171.23     18.20 o 
  -3  -2  11       62.08       54.39     30.80 o 
  -2  -2  11      263.61      314.50     42.96 o 
  -1  -2  11      137.84      167.19     34.74 o 
   0  -2  11      221.82      202.69     21.06 o 
   1  -2  11       66.80       58.57      7.05 o 
   2  -2  11        5.22       11.98      9.78 o 
   3  -2  11      224.96      223.00     23.81 o 
   4  -2  11       33.28       26.92     17.03 o 
   5  -2  11      249.90      261.95     29.59 o 
   6  -2  11        0.05        1.63      3.94 o 
   7  -2  11       41.36       33.27     19.63 o 
   8  -2  11       11.29       10.42     10.14 o 
   9  -2  11      300.09      286.47     71.56 o 
  10  -2  11       98.91       67.37     39.32 o 
  -6  -1  11        3.18        4.18      5.31 o 
  -5  -1  11        8.34       10.43      5.51 o 
  -4  -1  11        0.28        1.47      4.93 o 
  -3  -1  11        9.64       11.03      8.83 o 
  -2  -1  11        4.75        5.47     12.75 o 
  -1  -1  11       43.75       48.63     30.76 o 
   0  -1  11       14.26        7.62      7.75 o 
   1  -1  11       23.47       25.06     13.47 o 
   2  -1  11        0.07        2.39      2.97 o 
   3  -1  11       75.14       74.82     10.46 o 
   4  -1  11       19.30       15.53      9.11 o 
   5  -1  11      239.52      229.85     24.73 o 
   6  -1  11       28.02       24.68      8.04 o 
   7  -1  11      132.62      130.01     16.11 o 
   8  -1  11       68.09       65.81     11.78 o 
   9  -1  11       10.07        7.02      8.39 o 
  10  -1  11        2.95        5.21     10.94 o 
  -6   0  11       71.47       67.00     17.32 o 
  -5   0  11       15.61       17.03     19.99 o 
  -4   0  11       12.47       16.45      7.98 o 
  -3   0  11       70.97       81.27     19.28 o 
  -2   0  11       70.85       99.36     14.44 o 
  -1   0  11      190.94      243.19     45.57 o 
   0   0  11      363.32      331.10     31.73 o 
   1   0  11      234.49      226.78     17.03 o 
   2   0  11        0.26       -1.09      4.22 o 
   3   0  11      159.62      162.42     17.28 o 
   4   0  11       46.76       41.62      7.98 o 
   5   0  11       46.68       44.39      6.48 o 
   6   0  11        9.94        8.84      6.18 o 
   7   0  11       67.30       75.79      9.97 o 
   8   0  11       20.99       17.13     10.09 o 
   9   0  11      168.65      163.57     26.57 o 
  10   0  11       43.31       36.79     33.82 o 
  11   0  11       18.47       12.19     11.68 o 
  -6   1  11       25.10       19.65     13.24 o 
  -5   1  11        7.11        7.98      5.86 o 
  -4   1  11        0.02        1.26      5.14 o 
  -3   1  11       76.13       71.87     38.64 o 
  -2   1  11       72.87       77.81     12.48 o 
  -1   1  11        0.01        2.77      8.27 o 
   0   1  11      568.18      541.83     38.72 o 
   1   1  11      208.95      174.51     11.71 o 
   2   1  11       16.52       16.73     10.78 o 
   3   1  11       48.67       48.45      7.93 o 
   4   1  11        0.02        1.53      4.06 o 
   5   1  11        0.14        1.37      3.95 o 
   6   1  11      156.64      154.56     15.09 o 
   7   1  11      707.54      700.19     69.19 o 
   8   1  11       13.49        8.34      6.80 o 
   9   1  11       79.39       85.44     21.01 o 
  10   1  11        8.73        8.50     12.57 o 
  11   1  11        9.31       11.52     12.87 o 
  12   1  11       19.35       16.24     22.14 o 
  -6   2  11       39.42       29.55     24.48 o 
  -5   2  11        7.83        7.74      4.25 o 
  -4   2  11        0.63        2.80      5.10 o 
  -3   2  11       79.15       86.43     12.37 o 
  -2   2  11       75.96       81.40     14.02 o 
  -1   2  11       14.44       18.48     10.54 o 
   0   2  11      194.36      185.94     12.76 o 
   1   2  11       87.09       70.87      7.02 o 
   2   2  11        1.57        1.38      2.67 o 
   3   2  11       52.80       54.11     14.22 o 
   4   2  11       50.35       51.77     16.08 o 
   5   2  11       26.97       19.01      7.05 o 
   6   2  11       10.93       12.59      9.69 o 
   7   2  11      265.37      262.09     17.46 o 
   8   2  11       15.32       13.12      8.73 o 
   9   2  11      176.32      173.49     22.94 o 
  10   2  11        8.34        8.91     12.91 o 
  11   2  11        3.07        7.97     12.90 o 
  12   2  11        5.31        6.23     11.08 o 
  -6   3  11       34.16       20.78     20.38 o 
  -5   3  11        8.33       10.75      8.95 o 
  -4   3  11       73.47       77.67     12.85 o 
  -3   3  11       64.02       59.52      8.19 o 
  -2   3  11       31.36       39.40     30.02 o 
  -1   3  11       90.48       85.34     23.04 o 
   0   3  11      293.58      290.96     16.12 o 
   1   3  11      228.89      210.96     14.78 o 
   2   3  11      114.31      113.94      8.14 o 
   3   3  11      211.48      192.62     12.71 o 
   4   3  11       75.28       72.33     11.49 o 
   5   3  11      106.22      110.81     12.24 o 
   6   3  11       11.69        4.03      4.94 o 
   7   3  11      353.64      355.66     26.64 o 
   8   3  11       29.58       39.05     10.47 o 
   9   3  11      145.84      159.36     20.08 o 
  10   3  11      107.63      127.81     47.95 o 
  11   3  11       17.95       11.41     14.90 o 
  12   3  11      140.02      135.28     36.53 o 
  13   3  11       17.36       15.54     12.68 o 
  -6   4  11        0.00        1.36      4.14 o 
  -5   4  11       25.01       14.92     13.44 o 
  -4   4  11       26.04       22.80     17.32 o 
  -3   4  11       26.62       26.06     14.14 o 
  -2   4  11        2.64        2.03      3.86 o 
  -1   4  11       15.87       15.18      8.72 o 
   0   4  11        6.63       13.51      7.99 o 
   1   4  11       47.45       45.07      9.51 o 
   2   4  11       43.12       41.96     11.50 o 
   3   4  11       33.25       30.89     15.45 o 
   4   4  11       55.59       63.66     20.69 o 
   5   4  11      147.87      151.71     16.20 o 
   6   4  11        0.07       -0.66      3.77 o 
   7   4  11        8.20       13.30     13.39 o 
   8   4  11       13.65       16.01     32.44 o 
   9   4  11       23.99       19.23     11.27 o 
  10   4  11       12.25       11.44      8.81 o 
  11   4  11       13.06        6.11     14.11 o 
  12   4  11       22.13       12.35     13.27 o 
  13   4  11        1.01        7.02     13.66 o 
  -5   5  11      106.80      125.63     32.58 o 
  -4   5  11        0.57        1.17      3.20 o 
  -3   5  11      222.48      212.79     25.79 o 
  -2   5  11        0.46        1.81      4.05 o 
  -1   5  11       41.57       41.24      8.93 o 
   0   5  11        9.53        3.32      3.22 o 
   1   5  11      505.10      497.55     26.17 o 
   2   5  11      309.95      335.21     16.02 o 
   3   5  11       59.71       58.26      8.69 o 
   4   5  11      647.80      657.26     45.34 o 
   5   5  11      232.75      260.97     15.38 o 
   6   5  11       21.58       20.58     11.97 o 
   7   5  11      427.85      436.33     28.11 o 
   8   5  11     1216.15     1329.08    123.37 o 
   9   5  11        0.00       -0.28      4.28 o 
  10   5  11      169.57      170.76     20.74 o 
  11   5  11       74.62       73.75     62.01 o 
  12   5  11       20.21       26.25     18.09 o 
  13   5  11      136.86      141.47     38.12 o 
  14   5  11       12.06       12.99     17.27 o 
  -6   6  11        4.26        2.82      5.16 o 
  -5   6  11        5.32        4.37      6.42 o 
  -4   6  11       27.76       26.55     29.48 o 
  -3   6  11       21.25       20.96     13.46 o 
  -2   6  11        8.69        6.46      5.18 o 
  -1   6  11        0.00        0.34      2.36 o 
   0   6  11       30.88       34.50      7.47 o 
   1   6  11       46.91       46.52     13.51 o 
   2   6  11       13.78       16.41      9.84 o 
   3   6  11        6.50        9.58      6.25 o 
   4   6  11        1.15        1.67      9.73 o 
   6   6  11       11.85       14.33     13.08 o 
   7   6  11       11.63       18.30     10.87 o 
   8   6  11       24.48       38.77     24.17 o 
   9   6  11       13.45       12.54     10.03 o 
  10   6  11        0.01        3.62      4.75 o 
  11   6  11        0.00        5.47     11.01 o 
  12   6  11       14.92       11.06     16.42 o 
  13   6  11        1.03        4.35     11.01 o 
  14   6  11        0.02        5.51     17.95 o 
  -5   7  11      120.06      131.74     15.52 o 
  -4   7  11       77.60       90.71     26.76 o 
  -3   7  11      174.55      187.24     24.97 o 
  -2   7  11        3.76        3.31      5.33 o 
  -1   7  11        0.06        2.80      5.58 o 
   0   7  11       98.74       78.07     14.51 o 
   1   7  11      354.43      294.81     33.04 o 
   2   7  11      643.09      615.13     42.43 o 
   3   7  11       68.37       64.37     11.00 o 
   4   7  11     1087.26     1004.88     34.25 o 
   5   7  11     1305.00     1278.58     49.48 o 
   6   7  11      377.67      386.73     55.77 o 
   7   7  11      261.87      233.52     16.28 o 
   8   7  11      494.83      543.83     37.25 o 
   9   7  11       20.00       28.59     10.53 o 
  10   7  11      427.19      435.12     42.47 o 
  11   7  11      385.18      367.86     39.73 o 
  12   7  11       15.09       16.72     15.42 o 
  13   7  11       63.13       48.89     57.62 o 
  14   7  11       10.72        8.01     18.34 o 
  -5   8  11        4.49        5.00      6.96 o 
  -4   8  11        3.33        4.70      9.69 o 
  -3   8  11        0.03       -0.17      4.57 o 
  -2   8  11       20.38       19.30     18.78 o 
  -1   8  11       26.22       28.10     16.06 o 
   0   8  11       22.07       20.99     11.46 o 
   1   8  11       96.89       88.72      8.20 o 
   2   8  11        0.39        2.20      3.18 o 
   3   8  11       34.07       31.24     14.95 o 
   4   8  11      113.57      109.23     19.08 o 
   5   8  11      121.68      120.58     10.94 o 
   6   8  11        7.36        5.96      4.96 o 
   7   8  11       10.77       10.68      6.76 o 
   8   8  11        7.24        4.18      4.49 o 
   9   8  11        6.68        8.97      4.38 o 
  10   8  11       15.55       17.13      7.95 o 
  11   8  11       12.59        8.22     10.28 o 
  12   8  11        0.00        1.97      7.44 o 
  13   8  11       77.65       61.35     52.67 o 
  14   8  11        1.69        2.13      8.16 o 
  -4   9  11       96.21       92.28     16.26 o 
  -3   9  11       11.39       11.94     11.96 o 
  -2   9  11       30.22       35.96     31.82 o 
  -1   9  11       26.02       16.48     15.63 o 
   0   9  11       22.41       26.83     12.77 o 
   1   9  11        2.89        3.11      3.88 o 
   2   9  11       31.94       32.69     20.07 o 
   3   9  11        2.83        4.55      6.37 o 
   4   9  11      954.00      907.03     75.41 o 
   5   9  11     1475.71     1350.68    178.49 o 
   6   9  11       24.44       29.00     11.12 o 
   7   9  11        4.65        2.33      5.58 o 
   8   9  11       52.06       55.85     19.10 o 
   9   9  11       17.46       20.01     12.91 o 
  10   9  11      396.83      342.99     56.66 o 
  11   9  11      147.27      149.71     19.19 o 
  12   9  11        0.17        0.36      9.61 o 
  13   9  11       29.24       21.00     19.57 o 
  14   9  11       22.93       19.15     27.97 o 
  -3  10  11        8.74        6.40      9.66 o 
  -2  10  11        5.67        3.05      4.23 o 
  -1  10  11        1.27        4.73      5.85 o 
   0  10  11        0.04        2.40      4.19 o 
   1  10  11       18.25       28.20     12.12 o 
   2  10  11       35.07       41.56     24.17 o 
   3  10  11        0.02        1.46      7.25 o 
   4  10  11      268.84      279.07     19.59 o 
   5  10  11       40.62       56.89     15.05 o 
   6  10  11       11.28        4.52      5.03 o 
   7  10  11       18.12       19.64     11.04 o 
   8  10  11       46.25       40.14     26.10 o 
   9  10  11       66.20       68.85     13.58 o 
  10  10  11       65.02       41.18     20.75 o 
  11  10  11       94.13       91.37     12.28 o 
  12  10  11       11.79        9.14      9.71 o 
  13  10  11       81.64       64.94     54.36 o 
  14  10  11       28.90       26.08     24.85 o 
  -2  11  11       64.13       50.34     40.54 o 
  -1  11  11        2.45        6.08      7.09 o 
   0  11  11       71.50       77.02     45.41 o 
   1  11  11        6.32       13.80     15.22 o 
   2  11  11       21.73       26.44     13.60 o 
   3  11  11       85.52       95.89     21.59 o 
   4  11  11      498.32      441.60     78.41 o 
   5  11  11      550.62      516.41     59.85 o 
   6  11  11       38.23       26.93     24.05 o 
   7  11  11        5.58       -2.96      7.95 o 
   8  11  11       14.56       19.65     11.46 o 
   9  11  11       60.45       77.82     17.37 o 
  10  11  11       34.22       22.73     13.58 o 
  11  11  11       96.23       91.38     15.10 o 
  12  11  11        5.35        6.60      6.53 o 
  13  11  11        1.63        2.78     10.58 o 
  -1  12  11        0.20        2.95      7.18 o 
   0  12  11       22.40       17.77     33.58 o 
   1  12  11        5.21        5.04     11.55 o 
   2  12  11      135.06      168.06     28.14 o 
   3  12  11       61.94       68.22     54.09 o 
   4  12  11      154.92      122.10     28.48 o 
   5  12  11      261.00      277.81     30.87 o 
   6  12  11        2.19        2.11      7.36 o 
   7  12  11       49.90       54.72     57.93 o 
   8  12  11       32.12       12.95     17.30 o 
   9  12  11       83.86       71.46     64.64 o 
  10  12  11        6.85        4.91      3.70 o 
  11  12  11      184.77      157.48     19.00 o 
  12  12  11       69.38       63.57     19.87 o 
  13  12  11        9.85        4.85     15.99 o 
   0  13  11       25.54       28.52     29.61 o 
   1  13  11        2.48        1.52      9.19 o 
   2  13  11        1.48        9.38     13.87 o 
   3  13  11        4.60       10.89     12.06 o 
   4  13  11       69.77       63.39     35.90 o 
   5  13  11      290.83      317.74     80.94 o 
   6  13  11        1.96        3.99      5.32 o 
   7  13  11        8.95        7.81      6.76 o 
   8  13  11        6.10        2.42      5.13 o 
   9  13  11        9.52       12.22      7.93 o 
  10  13  11        2.87        3.24      7.07 o 
  11  13  11       49.43       34.27     19.77 o 
  12  13  11       38.30       24.22     20.35 o 
   1  14  11        9.16        5.97      8.01 o 
   2  14  11        9.32       11.21     12.91 o 
   3  14  11       61.63       70.37     58.52 o 
   4  14  11       23.68       16.42     15.96 o 
   5  14  11      248.06      243.00     41.82 o 
   6  14  11        3.73        6.10      7.24 o 
   7  14  11       83.68      100.75     16.55 o 
   8  14  11       31.08       16.87      9.22 o 
   9  14  11        5.95       20.80     14.84 o 
  10  14  11       10.93        7.28      6.17 o 
  11  14  11      131.69      156.74     38.81 o 
   3  15  11        3.78        1.31     15.76 o 
   4  15  11       18.88       15.96     23.78 o 
   5  15  11      101.47      116.82     24.86 o 
   6  15  11        0.92       17.28     14.82 o 
   7  15  11       41.45       46.82     19.79 o 
   8  15  11        1.40        3.15      5.77 o 
   9  15  11        0.09       -0.13      4.72 o 
  10  15  11        1.72        3.55      4.99 o 
   1  -5  12        0.02        1.84      5.38 o 
   2  -5  12        0.32        1.34      3.92 o 
  -2  -4  12       61.88       81.15     16.45 o 
  -1  -4  12      117.56      137.75     20.58 o 
   0  -4  12       31.45       26.34     22.07 o 
   1  -4  12       25.97       22.43     24.83 o 
   2  -4  12       14.46        7.63      7.70 o 
   3  -4  12       29.49       19.47     17.00 o 
   4  -4  12       51.73       51.70     15.46 o 
   5  -4  12       53.31       50.59      9.23 o 
  -3  -3  12        1.20       -0.96      7.94 o 
  -2  -3  12        0.86        3.54      5.39 o 
  -1  -3  12        2.41        0.10      8.20 o 
   0  -3  12        0.75        6.49      6.16 o 
   1  -3  12        5.24        3.60      9.35 o 
   2  -3  12       16.43       18.91     11.02 o 
   3  -3  12       28.03       20.04     13.66 o 
   4  -3  12        1.12        3.93      4.65 o 
   5  -3  12       13.25        7.95      7.45 o 
   6  -3  12       18.46       19.25     13.32 o 
   7  -3  12        0.46       -0.04      3.76 o 
  -4  -2  12      108.96      120.31     16.11 o 
  -3  -2  12       44.53       52.11      9.70 o 
  -2  -2  12        2.77        3.06      5.48 o 
  -1  -2  12       76.76       95.10     15.04 o 
   0  -2  12      166.15      175.92     22.43 o 
   1  -2  12       35.39       41.96     21.68 o 
   2  -2  12      206.70      238.73     27.63 o 
   3  -2  12        4.95        3.70      3.05 o 
   4  -2  12      111.01      121.85     17.08 o 
   5  -2  12        6.24        6.91      5.66 o 
   6  -2  12      187.44      231.83     16.28 o 
   7  -2  12       76.51       74.56     18.08 o 
   8  -2  12       14.84       22.19     25.15 o 
  -5  -1  12        6.82        5.45      7.25 o 
  -4  -1  12        7.85        9.10     12.89 o 
  -3  -1  12        1.21        3.20      7.48 o 
  -2  -1  12       14.17        7.18     12.40 o 
  -1  -1  12        6.62        7.43      9.22 o 
   0  -1  12        3.26        4.81      8.77 o 
   1  -1  12        1.46        2.69      2.76 o 
   2  -1  12        3.66        2.18      3.91 o 
   3  -1  12       28.91       24.41     14.36 o 
   4  -1  12        5.07        2.76      4.22 o 
   5  -1  12        2.83        4.68      5.60 o 
   6  -1  12        4.27        2.11      5.69 o 
   7  -1  12        1.28        4.09      6.24 o 
   8  -1  12       15.06       12.17      6.67 o 
   9  -1  12      154.83      133.32     22.11 o 
  -5   0  12       60.74       75.06     18.65 o 
  -4   0  12      212.54      311.21     73.85 o 
  -3   0  12        8.23       12.89     15.77 o 
  -2   0  12        5.43        7.59      8.21 o 
  -1   0  12       90.16      108.83     23.93 o 
   0   0  12      133.51      144.05     24.17 o 
   1   0  12       57.59       51.50      9.84 o 
   2   0  12      146.22      181.24     27.71 o 
   3   0  12        0.85        5.33      4.75 o 
   4   0  12       75.00       75.77     12.12 o 
   5   0  12      172.72      176.17     20.93 o 
   6   0  12      117.59      112.99     14.00 o 
   7   0  12      113.74      112.03     18.59 o 
   8   0  12        0.05        0.55      5.01 o 
   9   0  12      100.79      108.10     19.35 o 
  10   0  12      121.33       81.82     58.35 o 
  -5   1  12        6.06        5.63      7.46 o 
  -4   1  12       18.35       26.67     21.00 o 
  -3   1  12       29.58       31.46     18.00 o 
  -2   1  12        3.08        2.35      8.28 o 
  -1   1  12      212.09      264.46     37.80 o 
   0   1  12       70.95       53.20     41.50 o 
   1   1  12       93.49       92.51     12.75 o 
   2   1  12        0.27        1.97      3.33 o 
   3   1  12       17.20       25.08     14.67 o 
   4   1  12       43.99       37.00      7.52 o 
   5   1  12      146.36      148.67     19.22 o 
   6   1  12        1.92        3.34      4.13 o 
   7   1  12      132.61      125.16     14.57 o 
   8   1  12        0.00       -0.77      4.85 o 
   9   1  12      125.45      109.16     27.82 o 
  10   1  12        0.25        2.07      5.61 o 
  11   1  12       36.25       21.73     16.07 o 
  -5   2  12        0.89        1.37      4.72 o 
  -4   2  12      116.71      131.37     17.38 o 
  -3   2  12       11.99        1.85      4.92 o 
  -2   2  12        0.56        0.69      7.59 o 
  -1   2  12      280.13      324.97     45.35 o 
   0   2  12      215.28      192.15     44.71 o 
   1   2  12      189.23      167.23     13.18 o 
   2   2  12       51.93       65.20      6.57 o 
   3   2  12        0.18       -1.02      4.31 o 
   4   2  12       68.16       63.73      9.13 o 
   5   2  12       53.08       57.83      9.87 o 
   6   2  12       12.38        8.86      6.40 o 
   7   2  12      101.87      109.93     12.06 o 
   8   2  12       56.78       63.95      8.75 o 
   9   2  12       68.18       74.56     10.62 o 
  10   2  12        3.74        6.41     11.53 o 
  11   2  12       28.62       15.65     27.25 o 
  12   2  12       14.81       20.71     22.91 o 
  -5   3  12        0.83        1.36      4.73 o 
  -4   3  12       20.19       22.11     20.56 o 
  -3   3  12        1.95        3.41      5.59 o 
  -2   3  12       69.24       73.65     52.59 o 
  -1   3  12       34.50       53.24     16.26 o 
   0   3  12      312.66      310.30     43.87 o 
   1   3  12      318.88      275.65     13.98 o 
   2   3  12        1.57        1.94      2.30 o 
   3   3  12       11.70       12.79      7.43 o 
   4   3  12      115.86      111.76     11.75 o 
   5   3  12        1.60        4.35      5.50 o 
   6   3  12       97.05       99.26      9.01 o 
   7   3  12      296.22      320.30     38.13 o 
   8   3  12        1.26       -1.11      3.91 o 
   9   3  12      114.00      110.04     13.66 o 
  10   3  12        6.67       11.33     12.95 o 
  11   3  12        5.83       11.02     14.36 o 
  12   3  12       20.50       24.08     18.88 o 
  -5   4  12        1.86        3.42      7.17 o 
  -4   4  12      111.36      131.21     11.81 o 
  -3   4  12       44.65       30.01     20.72 o 
  -2   4  12       30.00       30.41     18.09 o 
  -1   4  12      178.90      190.81     28.83 o 
   0   4  12       85.91       78.66     26.09 o 
   1   4  12      182.76      163.34     17.08 o 
   2   4  12       15.55        9.02      6.35 o 
   3   4  12       73.21       93.30     10.82 o 
   4   4  12       47.58       46.53      7.48 o 
   5   4  12       40.18       32.37     20.82 o 
   6   4  12        1.50        0.43      3.44 o 
   7   4  12       97.68      108.47     16.17 o 
   8   4  12      120.53      113.42     11.14 o 
   9   4  12       13.55       10.55      8.08 o 
  10   4  12        0.26        1.24      5.76 o 
  11   4  12       14.65        6.36     13.09 o 
  12   4  12       13.97       10.11     11.39 o 
  13   4  12       18.23       11.31      7.56 o 
  -5   5  12        0.03        2.49      6.45 o 
  -4   5  12       12.32       14.75      7.65 o 
  -3   5  12       14.62       11.82      7.49 o 
  -2   5  12       28.62       31.49     20.09 o 
  -1   5  12       47.47       75.04     12.33 o 
   0   5  12      134.33      111.39     20.12 o 
   1   5  12      572.33      629.09     70.30 o 
   2   5  12        0.99        3.86      3.30 o 
   3   5  12      311.24      360.51     26.14 o 
   4   5  12        5.26        2.66      3.37 o 
   5   5  12       97.85      105.13     12.47 o 
   6   5  12       79.40       76.66      8.67 o 
   7   5  12      165.78      158.02     15.10 o 
   8   5  12      274.25      299.49     30.64 o 
   9   5  12      236.37      252.28     26.55 o 
  10   5  12      134.26      157.36     19.37 o 
  11   5  12      160.20      157.94     33.59 o 
  12   5  12      274.95      299.40     41.42 o 
  13   5  12       32.13       26.38     37.56 o 
  -5   6  12        3.48        8.36     12.74 o 
  -4   6  12        3.04        2.50      7.40 o 
  -3   6  12       23.69       23.58     16.24 o 
  -2   6  12        4.07        5.30      8.33 o 
  -1   6  12       73.96       88.49     12.26 o 
   0   6  12       26.62       21.75     10.81 o 
   1   6  12      232.39      234.54     28.57 o 
   2   6  12       39.83       38.94      7.31 o 
   3   6  12       93.25       93.62     23.10 o 
   4   6  12        0.63        4.24      3.48 o 
   5   6  12        5.46       15.59     16.68 o 
   6   6  12        1.62        4.94      5.95 o 
   7   6  12        0.34        2.71      6.08 o 
   8   6  12       58.68       72.32     19.26 o 
   9   6  12        0.04       -0.77      5.97 o 
  10   6  12       13.66       11.28      9.12 o 
  11   6  12       33.74       25.44     23.94 o 
  12   6  12        1.97        4.95     18.35 o 
  13   6  12        0.11        1.50      9.25 o 
  -4   7  12       14.09       13.71     24.85 o 
  -3   7  12       82.65       96.77     13.44 o 
  -2   7  12        5.82        5.23     10.69 o 
  -1   7  12      215.99      269.64     36.59 o 
   0   7  12       34.06       14.01     10.72 o 
   1   7  12      441.13      411.14     42.44 o 
   2   7  12      122.99      109.40     11.43 o 
   3   7  12      162.16      148.97     15.94 o 
   4   7  12        0.05        2.43      3.08 o 
   5   7  12      398.39      423.40     45.80 o 
   6   7  12       86.53       85.04     11.11 o 
   7   7  12      141.09      126.62     24.11 o 
   8   7  12      804.65      925.79     38.86 o 
   9   7  12       14.88        8.61      7.08 o 
  10   7  12       12.92       14.14      8.15 o 
  11   7  12       86.57       86.92     12.57 o 
  12   7  12      192.26      208.56     28.87 o 
  13   7  12       45.71       44.28     49.70 o 
  -4   8  12        0.50        3.24      5.49 o 
  -3   8  12        5.56        4.58      8.15 o 
  -2   8  12        1.44       -3.49      8.27 o 
  -1   8  12        5.52        4.76      4.52 o 
   0   8  12       61.61       68.81     11.37 o 
   1   8  12       10.01        9.55      5.32 o 
   2   8  12        8.24        4.10      4.78 o 
   3   8  12       48.87       50.18     11.50 o 
   4   8  12       42.51       29.60     14.07 o 
   5   8  12        5.87        2.84      3.74 o 
   6   8  12        8.33        5.67      4.68 o 
   7   8  12       30.83       32.19     17.79 o 
   8   8  12        0.03       -2.32      6.45 o 
   9   8  12        0.34        2.30      3.76 o 
  10   8  12        0.01        3.53      4.50 o 
  11   8  12       57.44       54.89     12.75 o 
  12   8  12       20.47        8.20     16.73 o 
  13   8  12        1.83        2.88      6.16 o 
  -3   9  12       10.33        5.34     11.66 o 
  -2   9  12       39.39       34.78     33.74 o 
  -1   9  12        5.72        7.13      8.06 o 
   0   9  12       37.69       28.43     20.27 o 
   1   9  12       65.86       59.00     22.41 o 
   2   9  12      124.10      102.77     12.94 o 
   3   9  12        0.54       -0.27      5.56 o 
   4   9  12       15.07       12.72      8.90 o 
   5   9  12       59.83       36.16     19.97 o 
   6   9  12       68.61       56.57     19.82 o 
   7   9  12        2.08        4.55      6.20 o 
   8   9  12      298.95      289.41     38.74 o 
   9   9  12      213.44      199.45     24.69 o 
  10   9  12       27.27       28.44     13.68 o 
  11   9  12       17.20       13.97     12.47 o 
  12   9  12       37.20       46.10     52.73 o 
  13   9  12       12.98       21.19     18.89 o 
  -2  10  12        0.86        1.17      5.60 o 
  -1  10  12        0.30        3.75      5.48 o 
   0  10  12       11.81        5.78      3.90 o 
   1  10  12        0.14        3.47      9.88 o 
   2  10  12        0.05        4.06      4.56 o 
   3  10  12        2.10        2.97      3.51 o 
   4  10  12        8.41        7.11      6.58 o 
   5  10  12       24.17       11.81      9.54 o 
   6  10  12        0.28       -1.54      7.14 o 
   7  10  12        4.36        7.06      7.94 o 
   8  10  12        1.15        1.26      6.00 o 
   9  10  12        0.71        2.75      5.62 o 
  10  10  12       17.26       17.37     12.39 o 
  11  10  12       27.66       24.50     21.72 o 
  12  10  12        0.10        3.64     11.59 o 
  13  10  12       65.19       42.74     51.49 o 
  -2  11  12      188.54      236.43     22.57 o 
  -1  11  12        3.82        2.48      6.84 o 
   0  11  12       26.01       33.87     20.82 o 
   1  11  12        0.10        1.65      7.85 o 
   2  11  12       51.95       39.48     20.71 o 
   3  11  12        1.43       -0.50      7.12 o 
   4  11  12      336.42      356.85     89.46 o 
   5  11  12      497.14      436.84     58.52 o 
   6  11  12       48.22       32.29     21.68 o 
   7  11  12       66.95       88.39     27.05 o 
   8  11  12       57.95       44.85      9.46 o 
   9  11  12      110.06      118.67     25.14 o 
  10  11  12       44.77       33.30     21.17 o 
  11  11  12       93.55       89.51     19.04 o 
  12  11  12       98.41       96.88     30.45 o 
  13  11  12       87.45       95.85     18.56 o 
  -1  12  12       14.49        9.49     14.17 o 
   0  12  12       32.66       18.14     13.59 o 
   1  12  12        0.25        1.36      5.22 o 
   2  12  12        1.13        0.78      3.95 o 
   3  12  12        8.88        7.29     15.06 o 
   4  12  12       99.21      173.99     26.70 o 
   5  12  12        0.48        3.13      6.59 o 
   6  12  12       62.99       43.56     27.63 o 
   7  12  12       28.87       27.09     16.48 o 
   8  12  12       26.55       21.79     13.07 o 
   9  12  12       50.18       32.43     22.52 o 
  10  12  12       48.88       29.60     17.18 o 
  11  12  12       34.40       35.22     20.38 o 
  12  12  12       25.05       10.56      9.72 o 
  13  12  12       69.39       42.82     60.22 o 
   1  13  12       10.25        6.17      7.08 o 
   2  13  12       66.42       91.52     25.84 o 
   3  13  12       10.11        9.31      7.25 o 
   4  13  12      216.32      272.58     27.11 o 
   5  13  12      215.51      196.60     24.27 o 
   6  13  12       52.96       35.89     24.41 o 
   7  13  12       54.85       58.37     47.40 o 
   8  13  12       28.23       13.89      6.38 o 
   9  13  12       61.77       36.88     22.92 o 
  10  13  12       12.17        8.08      9.14 o 
  11  13  12       63.88       60.83     22.51 o 
  12  13  12       59.36       29.49     24.64 o 
   2  14  12        4.74        1.67      9.19 o 
   3  14  12        5.57        3.58     11.92 o 
   4  14  12      122.01      119.85     31.67 o 
   5  14  12       99.31       95.60     35.99 o 
   6  14  12       27.36       22.37     11.05 o 
   7  14  12       74.90       79.11     32.08 o 
   8  14  12       16.27        7.83     14.80 o 
   9  14  12       28.14       15.68     11.88 o 
  10  14  12       14.53        9.82     10.64 o 
  11  14  12      108.07      120.58     28.76 o 
   5  15  12      141.03      143.58     39.38 o 
   6  15  12        9.05        8.11      8.63 o 
   7  15  12       34.57       20.94     16.00 o 
   8  15  12        9.44        5.99      8.13 o 
   9  15  12        2.06        3.37      5.98 o 
  -1  -3  13       14.15       16.07     16.04 o 
   0  -3  13        1.23        1.18      8.16 o 
   1  -3  13        0.01        3.58      5.11 o 
   2  -3  13        2.87        1.06      5.60 o 
   3  -3  13        1.21        2.95      3.86 o 
   4  -3  13        0.86        2.89      4.85 o 
   5  -3  13        0.41        0.89      3.56 o 
  -2  -2  13       51.61       57.90     48.19 o 
  -1  -2  13      206.07      267.65     23.34 o 
   0  -2  13       51.74       53.45     25.97 o 
   1  -2  13        6.40        5.04      6.71 o 
   2  -2  13        4.84        3.21      9.84 o 
   3  -2  13      118.40      115.97     22.75 o 
   4  -2  13       91.56       90.56     18.62 o 
   5  -2  13       61.73       54.75     23.38 o 
   6  -2  13       60.73       71.82     16.52 o 
   7  -2  13       66.36       58.34     16.54 o 
  -3  -1  13        4.39        2.17      5.41 o 
  -2  -1  13        2.09        4.88      4.58 o 
  -1  -1  13       15.10       12.02     24.74 o 
   0  -1  13        8.51        8.14      6.92 o 
   1  -1  13       12.74        8.21      5.82 o 
   2  -1  13       17.43        9.34     10.57 o 
   3  -1  13       61.33       57.29      8.44 o 
   4  -1  13        4.67        1.76      4.50 o 
   5  -1  13        4.07        2.49      4.13 o 
   6  -1  13        3.42        2.77      4.40 o 
   7  -1  13        2.45        4.50      3.52 o 
   8  -1  13        6.17        4.91      6.32 o 
  -3   0  13        0.19        5.38     10.21 o 
  -2   0  13       52.68       60.12     44.53 o 
  -1   0  13      285.11      409.38     26.72 o 
   0   0  13       44.95       51.38     40.80 o 
   1   0  13        6.37       12.89      9.28 o 
   2   0  13       53.88       59.33     14.47 o 
   3   0  13       11.68        6.94      6.98 o 
   4   0  13       62.58       73.05     12.86 o 
   5   0  13        0.59        1.91      3.31 o 
   6   0  13       97.15      109.40     10.74 o 
   7   0  13        0.23        0.15      4.47 o 
   8   0  13      167.78      173.27     37.47 o 
   9   0  13        1.06        5.49      4.15 o 
  -4   1  13        4.85        4.35      5.83 o 
  -3   1  13        8.25        7.21     16.38 o 
  -2   1  13       22.75       23.21     15.06 o 
  -1   1  13        1.06        4.07      7.19 o 
   0   1  13        0.21        2.29     11.35 o 
   1   1  13        0.86       -1.94      7.70 o 
   2   1  13       19.86       18.68     13.21 o 
   3   1  13        0.40        2.33      4.43 o 
   4   1  13        0.02        0.74      2.73 o 
   5   1  13       39.23       34.17     18.72 o 
   6   1  13        2.07        2.27      5.07 o 
   7   1  13        0.01       -2.19      4.89 o 
   8   1  13        0.07        2.49      4.10 o 
   9   1  13       84.08       76.44     46.99 o 
  10   1  13       25.69       14.15     23.33 o 
  -4   2  13       59.66       75.23     10.65 o 
  -3   2  13        1.02        4.05      7.05 o 
  -2   2  13       20.99       15.00     14.77 o 
  -1   2  13        1.66        3.21      6.21 o 
   0   2  13        0.07       -0.36      6.92 o 
   1   2  13      169.98      182.38     27.77 o 
   2   2  13       92.30       98.23     10.45 o 
   3   2  13        9.24        9.54      9.74 o 
   4   2  13       16.75       13.61     12.77 o 
   5   2  13       51.21       55.57      7.93 o 
   6   2  13        0.03        1.64      4.39 o 
   7   2  13        0.67        1.74      3.56 o 
   8   2  13       58.84       63.44      9.11 o 
   9   2  13       15.44       20.03     12.83 o 
  10   2  13       43.09       29.08     34.39 o 
  11   2  13        2.81        3.99     10.89 o 
  -4   3  13       12.82        9.35      9.54 o 
  -3   3  13        4.97        4.47      6.52 o 
  -2   3  13        5.36        3.18      5.63 o 
  -1   3  13       20.82       11.80      7.61 o 
   0   3  13       18.12       13.28     18.89 o 
   1   3  13        0.02       -1.83      9.55 o 
   2   3  13       65.91       67.40     10.24 o 
   3   3  13        0.30        2.27      4.20 o 
   4   3  13      127.03      135.76     17.83 o 
   5   3  13      159.32      158.04     18.26 o 
   6   3  13        4.08        4.84      5.34 o 
   7   3  13       21.29       15.30     11.11 o 
   8   3  13       12.56       16.56     12.70 o 
   9   3  13       53.02       46.50     10.88 o 
  10   3  13       10.70        9.23     10.01 o 
  11   3  13        4.09        6.01     10.70 o 
  -4   4  13      106.86      129.14     15.32 o 
  -3   4  13        2.90        3.98      5.75 o 
  -2   4  13        0.07        4.56      5.58 o 
  -1   4  13        0.38        4.25      9.32 o 
   0   4  13       38.70       46.46     33.94 o 
   1   4  13      180.41      187.01     28.19 o 
   2   4  13       80.43       85.02     11.31 o 
   3   4  13       70.79       69.22     11.91 o 
   4   4  13       10.23        8.73      9.82 o 
   5   4  13      134.83      133.19     13.74 o 
   6   4  13        0.63        1.87      3.71 o 
   7   4  13       12.82       11.92      8.59 o 
   8   4  13       22.50       16.24     13.77 o 
   9   4  13       99.17      111.53     13.66 o 
  10   4  13        8.05        1.51      8.13 o 
  11   4  13        8.36       12.18     10.52 o 
  12   4  13       32.06       16.80     24.97 o 
  -4   5  13       63.38       65.87     26.34 o 
  -3   5  13       37.31       29.17     35.72 o 
  -2   5  13       49.38       61.68     10.36 o 
  -1   5  13        3.21        3.58      5.50 o 
   0   5  13       52.86       47.00     26.11 o 
   1   5  13       38.83       39.63     21.33 o 
   2   5  13       59.77       69.07      7.73 o 
   3   5  13       28.44       28.89     16.18 o 
   4   5  13      230.05      235.49     31.72 o 
   5   5  13       44.03       50.44      8.21 o 
   6   5  13      148.21      143.89     16.91 o 
   7   5  13      122.10      124.67     11.47 o 
   8   5  13       16.63       14.75      9.31 o 
   9   5  13      362.05      379.82     40.25 o 
  10   5  13       64.84       77.03     12.63 o 
  11   5  13       36.32       28.89     23.72 o 
  12   5  13       11.11        3.14     15.13 o 
  -4   6  13       92.74       96.99     13.38 o 
  -3   6  13       10.67       11.85     13.87 o 
  -2   6  13        7.93       12.73     10.20 o 
  -1   6  13        0.09        2.68      4.43 o 
   0   6  13        5.26        3.72      9.55 o 
   1   6  13       74.53       59.03     36.24 o 
   2   6  13        6.78        3.54      5.69 o 
   3   6  13      118.57      122.69     19.72 o 
   4   6  13       54.34       42.48     11.54 o 
   5   6  13      155.14      167.70     18.80 o 
   6   6  13       24.49       21.91     12.27 o 
   7   6  13       16.64       13.49      9.99 o 
   8   6  13        0.21        2.07      4.08 o 
   9   6  13       39.81       48.61     28.37 o 
  10   6  13       39.99       44.67     10.38 o 
  11   6  13        1.07        0.80      6.59 o 
  12   6  13        6.10        6.41      7.30 o 
  13   6  13        0.57        5.52     10.77 o 
  -3   7  13        1.42        4.57      5.33 o 
  -2   7  13       86.89      129.20     34.31 o 
  -1   7  13       32.09       27.57     18.16 o 
   0   7  13       81.21      130.12     24.84 o 
   1   7  13      207.65      210.70     43.53 o 
   2   7  13       73.37       77.88     10.97 o 
   3   7  13      434.05      473.07     47.88 o 
   4   7  13        3.30        4.07      4.35 o 
   5   7  13      269.94      300.13     35.35 o 
   6   7  13       20.76       21.05     11.54 o 
   7   7  13      145.87      133.00     11.56 o 
   8   7  13       37.93       35.86      7.90 o 
   9   7  13     1044.47     1231.35     80.01 o 
  10   7  13      253.34      284.61     25.37 o 
  11   7  13      304.75      290.34     33.43 o 
  12   7  13      216.67      185.01     59.78 o 
  13   7  13       15.09        8.99      9.28 o 
  -3   8  13        6.21        5.37      7.78 o 
  -2   8  13        0.47        2.31      9.40 o 
  -1   8  13        6.20        7.10      8.45 o 
   0   8  13        0.13        4.19      6.79 o 
   1   8  13       45.01       28.15     24.98 o 
   2   8  13        2.50        2.65      4.24 o 
   3   8  13        0.65       -0.37      4.83 o 
   4   8  13        3.12        5.49      5.96 o 
   5   8  13        1.48        1.14      4.72 o 
   6   8  13       78.56       76.33     12.17 o 
   7   8  13       15.04       18.95     11.13 o 
   8   8  13       12.16       10.07      6.99 o 
   9   8  13       15.96       17.21     11.22 o 
  10   8  13       79.53       63.02     12.16 o 
  11   8  13        3.44        4.13      5.16 o 
  12   8  13        0.19        3.90      5.90 o 
  13   8  13       11.55        9.66      9.53 o 
  -2   9  13       31.12       28.94     21.84 o 
  -1   9  13       77.82       89.30     24.88 o 
   0   9  13       57.67       35.59     32.31 o 
   1   9  13      181.90      160.26     21.11 o 
   2   9  13        2.05        2.39      5.98 o 
   3   9  13      210.33      188.57     27.40 o 
   4   9  13       23.59       18.26      9.55 o 
   5   9  13      207.43      186.19     25.18 o 
   6   9  13       38.36       24.45     18.88 o 
   7   9  13        6.96        7.55      6.99 o 
   8   9  13       21.83       15.12     14.96 o 
   9   9  13       74.19       73.06     26.22 o 
  10   9  13       51.87       53.07     11.72 o 
  11   9  13       81.40       73.10     13.82 o 
  12   9  13      170.44      144.89     46.57 o 
  13   9  13       49.65       39.18     52.37 o 
  -1  10  13        0.73        4.74      8.22 o 
   0  10  13        0.48        4.52      7.80 o 
   1  10  13        2.14        1.21      8.63 o 
   2  10  13        0.10        3.47      5.42 o 
   3  10  13       15.31       16.76      9.63 o 
   4  10  13        2.31        0.25      4.82 o 
   5  10  13       12.44        7.39      5.49 o 
   6  10  13       27.17       27.08     16.13 o 
   7  10  13        0.13        2.22      4.25 o 
   8  10  13       47.36       41.24      9.96 o 
   9  10  13        3.16        3.42      3.14 o 
  10  10  13       14.89       10.11      8.44 o 
  11  10  13        0.42        3.03      5.86 o 
  12  10  13        6.38        5.31     12.35 o 
  13  10  13        0.00        0.85      8.44 o 
  -1  11  13        5.93        8.32     11.07 o 
   0  11  13       17.70        9.04     11.52 o 
   1  11  13      123.65      156.68     38.73 o 
   2  11  13       68.90       87.21     13.20 o 
   3  11  13       28.56       15.91     11.97 o 
   4  11  13      219.58      219.54     24.48 o 
   5  11  13       61.29       52.41      9.46 o 
   6  11  13       21.50       13.58      9.46 o 
   7  11  13        0.15       -0.71      6.08 o 
   8  11  13       25.74       19.22     19.61 o 
   9  11  13        7.25        4.05      6.68 o 
  10  11  13      122.08      152.21     30.61 o 
  11  11  13       75.86       81.15     23.60 o 
  12  11  13       74.68       67.89     14.03 o 
   0  12  13        6.64        2.18      6.08 o 
   1  12  13        1.55        2.56     14.95 o 
   2  12  13        0.24       -0.81      8.49 o 
   4  12  13       47.89       76.83     22.27 o 
   5  12  13       16.37        7.40      7.35 o 
   6  12  13        5.90        4.06      5.87 o 
   7  12  13        6.48        2.67      6.46 o 
   8  12  13        9.06       10.49      8.32 o 
   9  12  13        0.89        4.62      5.75 o 
  10  12  13       49.34       37.18     23.91 o 
  11  12  13        7.42        5.41      4.93 o 
  12  12  13       35.36       24.26     14.04 o 
   2  13  13       89.57      101.51     29.95 o 
   3  13  13       98.07       82.36     45.61 o 
   4  13  13      438.07      508.50     48.73 o 
   5  13  13       85.25       87.92     27.32 o 
   6  13  13       22.02       10.57     13.81 o 
   7  13  13        9.84       10.27      9.11 o 
   8  13  13       59.05       63.97     18.98 o 
   9  13  13        1.43        3.17      6.05 o 
  10  13  13      153.62      175.32     63.24 o 
  11  13  13      141.70      121.05     17.72 o 
   4  14  13      117.81      117.69     37.95 o 
   5  14  13       25.79       25.43     21.05 o 
   6  14  13        7.68        4.77      9.11 o 
   7  14  13        0.09        0.36      9.69 o 
   8  14  13       55.02       37.46     33.76 o 
   9  14  13        6.01        8.63     11.95 o 
  10  14  13       92.05       82.58     21.61 o 
   2  -2  14        3.34        3.69      4.68 o 
   3  -2  14      100.22       99.50     13.59 o 
   0  -1  14        1.82        3.80      8.20 o 
   1  -1  14        5.41       11.92     13.43 o 
   2  -1  14        0.52        2.21      7.71 o 
   3  -1  14        2.14        5.76      9.37 o 
   4  -1  14        4.51        6.01      6.46 o 
   5  -1  14        8.26        4.79      7.03 o 
   6  -1  14       16.57       15.32      7.17 o 
  -1   0  14       92.14       92.69     38.53 o 
   0   0  14        7.36        7.29      8.85 o 
   1   0  14      241.51      285.50     67.73 o 
   2   0  14       35.30       17.86     49.85 o 
   3   0  14      341.95      389.05     91.23 o 
   4   0  14       94.60       96.95     18.19 o 
   5   0  14       31.27       18.64     13.19 o 
   6   0  14       40.67       31.89      8.96 o 
   7   0  14       89.68       92.07     13.69 o 
   8   0  14      158.01      143.64     20.26 o 
  -2   1  14        0.15       -2.23      9.59 o 
  -1   1  14        0.02        3.16      7.26 o 
   0   1  14       28.60       26.53     22.33 o 
   1   1  14        1.47        5.61     11.77 o 
   2   1  14        3.51        4.97      8.41 o 
   3   1  14        2.01        4.29      8.95 o 
   4   1  14       11.72        6.10      5.22 o 
   5   1  14       10.03        7.83      8.57 o 
   6   1  14        0.00        3.34      3.81 o 
   7   1  14        4.97        3.08      4.14 o 
   8   1  14        0.52        2.74      2.89 o 
   9   1  14        5.21        6.09      7.58 o 
  -2   2  14        1.59        6.47      9.38 o 
  -1   2  14      112.24      134.26     36.17 o 
   0   2  14        4.08        5.68      9.29 o 
   1   2  14       42.46       57.56     18.33 o 
   2   2  14        0.53       -0.70      8.38 o 
   3   2  14       23.67       22.50     23.14 o 
   4   2  14       67.73       79.73     10.60 o 
   5   2  14        0.08        1.46      2.86 o 
   6   2  14       30.66       30.53     17.63 o 
   7   2  14        9.13        4.91      7.39 o 
   8   2  14      139.45      147.33     26.66 o 
   9   2  14        0.34        3.49     11.35 o 
  10   2  14        0.09        3.32      8.33 o 
  -3   3  14        0.13        2.20      6.55 o 
  -2   3  14        4.29        3.89      6.76 o 
  -1   3  14        3.49       -2.16      8.42 o 
   0   3  14        0.04       -1.15      9.56 o 
   1   3  14        2.37        5.06     11.07 o 
   2   3  14       39.04       29.10     25.48 o 
   3   3  14       10.46       11.61     18.12 o 
   4   3  14       14.52        7.86      5.55 o 
   5   3  14        3.06        3.32      5.17 o 
   6   3  14        0.03        2.03      4.56 o 
   7   3  14        0.17        0.79      5.09 o 
   8   3  14       50.08       49.34     17.66 o 
   9   3  14       51.68       48.38     22.58 o 
  10   3  14       10.02        3.50      9.82 o 
  -3   4  14        6.67        9.17     12.49 o 
  -2   4  14       51.05       43.55     46.46 o 
  -1   4  14        4.15        5.74      7.40 o 
   0   4  14        0.97        1.65      6.39 o 
   1   4  14       35.49       21.30     23.15 o 
   2   4  14       21.48       27.16     20.02 o 
   3   4  14        3.05        3.40      3.79 o 
   4   4  14       68.82       79.73     21.02 o 
   5   4  14       15.43       17.79     10.20 o 
   6   4  14        6.76        6.82      7.18 o 
   7   4  14      130.26      127.95     16.01 o 
   8   4  14       45.92       49.98      9.31 o 
   9   4  14      133.89      140.10     15.91 o 
  10   4  14        7.83        6.78     12.31 o 
  11   4  14        8.18       10.79     11.45 o 
  -2   5  14        0.02        2.39      5.27 o 
  -1   5  14        9.53        7.00      4.71 o 
   0   5  14        2.09        2.46      7.36 o 
   1   5  14       11.53       10.58     17.63 o 
   2   5  14       32.39       16.15     19.35 o 
   3   5  14        4.46        4.17      3.35 o 
   4   5  14       21.58       23.08     13.01 o 
   5   5  14       10.15        5.09      4.75 o 
   6   5  14        9.33        7.48      7.41 o 
   7   5  14        0.46        0.56      4.69 o 
   8   5  14       57.65       63.29     13.40 o 
   9   5  14       12.01       14.32     13.53 o 
  10   5  14        7.26        5.27      6.93 o 
  11   5  14        2.29        5.54     12.55 o 
  -2   6  14       91.06      106.54     25.25 o 
  -1   6  14       36.82       32.57     39.07 o 
   0   6  14       75.21       89.68     16.33 o 
   1   6  14       23.71       17.00     11.46 o 
   2   6  14       11.43        7.81     14.89 o 
   3   6  14       67.92       72.69     15.44 o 
   4   6  14       29.88       25.80     15.23 o 
   5   6  14       55.47       49.35     10.02 o 
   6   6  14       44.27       43.51     22.28 o 
   7   6  14       95.40      108.28     14.84 o 
   8   6  14       51.14       43.30     15.10 o 
   9   6  14      152.92      168.89     17.94 o 
  10   6  14        0.74        0.80      3.65 o 
  11   6  14        1.83        1.96      8.67 o 
  12   6  14        5.68        4.21     12.36 o 
  -2   7  14        0.26        0.52      9.08 o 
  -1   7  14       56.81       41.14     49.40 o 
   0   7  14       12.70        9.73      7.63 o 
   1   7  14        0.65        4.01      7.86 o 
   2   7  14       41.70       41.29     34.61 o 
   3   7  14       31.42       17.67     18.77 o 
   4   7  14       63.50       62.88      8.93 o 
   5   7  14        9.77        8.77     10.00 o 
   6   7  14       99.90       95.33     14.17 o 
   7   7  14      158.93      191.15     22.17 o 
   8   7  14       10.76        6.96      3.53 o 
   9   7  14      231.03      246.92     26.14 o 
  10   7  14       45.33       48.93     17.00 o 
  11   7  14       26.68       13.56     22.00 o 
  12   7  14       34.01       17.67     16.47 o 
  -1   8  14        3.72        4.33      5.33 o 
   0   8  14       14.44       16.07     27.29 o 
   1   8  14       11.89        8.60     11.86 o 
   2   8  14        0.01        0.99      8.80 o 
   3   8  14       87.79       90.74     18.34 o 
   4   8  14        5.33        3.29      3.70 o 
   5   8  14       61.87       55.13     28.17 o 
   6   8  14        0.11        1.86      5.32 o 
   7   8  14       33.04       30.75     22.65 o 
   8   8  14        0.03        3.40      4.43 o 
   9   8  14        2.89        6.80      7.78 o 
  10   8  14        0.20        0.76      6.57 o 
  11   8  14        0.13        1.38      5.21 o 
  12   8  14       24.16       16.25     20.36 o 
  -1   9  14        0.25        1.01      7.20 o 
   0   9  14       29.60       15.87     18.68 o 
   1   9  14       22.11       12.55     14.99 o 
   2   9  14       41.49       31.93     22.08 o 
   3   9  14      133.23      121.27     28.22 o 
   4   9  14        0.12        2.99      3.14 o 
   5   9  14      192.43      171.39     21.40 o 
   6   9  14       45.95       38.54     26.96 o 
   7   9  14      312.52      304.41     25.82 o 
   8   9  14       34.60       24.68     20.40 o 
   9   9  14      347.09      356.45     31.55 o 
  10   9  14      160.20      154.11     15.94 o 
  11   9  14       33.29       26.01     18.73 o 
  12   9  14        0.97        4.67     10.47 o 
   0  10  14        0.30        2.25      5.19 o 
   1  10  14        8.84        6.16     10.09 o 
   2  10  14        0.57        0.37      6.86 o 
   3  10  14        5.46        2.15     10.66 o 
   4  10  14        9.42        3.33      4.39 o 
   5  10  14       12.81       11.83      7.36 o 
   6  10  14       10.73        9.83      8.47 o 
   7  10  14       57.10       36.08     21.91 o 
   8  10  14        0.39        0.57      3.93 o 
   9  10  14        3.65        4.66      5.97 o 
  10  10  14        2.18        1.31      4.91 o 
  11  10  14       11.55        6.06      5.92 o 
  12  10  14       11.06        6.28     16.95 o 
   1  11  14       53.78       33.56     37.57 o 
   2  11  14        0.12        3.71      7.00 o 
   3  11  14       14.10       10.13      9.52 o 
   4  11  14        3.51        4.43      5.74 o 
   5  11  14      119.12      120.15     25.88 o 
   6  11  14        5.38        4.51      4.44 o 
   7  11  14      108.08       98.03     17.42 o 
   8  11  14        1.01        5.81      4.96 o 
   9  11  14        5.29        6.55      7.17 o 
  10  11  14       59.80       36.41     20.07 o 
  11  11  14        1.56        3.77      4.38 o 
  12  11  14       45.30       32.06     39.71 o 
   2  12  14        1.55        3.27      4.02 o 
   3  12  14        3.11        1.86      8.44 o 
   4  12  14       12.23        3.61      5.29 o 
   5  12  14        2.66        2.49      7.62 o 
   6  12  14       16.28       15.84     10.62 o 
   7  12  14        0.53        3.84      5.65 o 
   8  12  14        8.17        0.47      6.34 o 
   9  12  14        1.33        1.70      6.04 o 
  10  12  14        0.15        1.89      8.21 o 
  11  12  14        0.46        2.92      6.75 o 
   3  13  14        2.68        2.93      5.59 o 
   4  13  14       45.59       22.45     20.10 o 
   5  13  14        2.14        5.05      7.76 o 
   6  13  14        3.82        7.33      7.56 o 
   7  13  14      147.42      153.07     39.17 o 
   8  13  14       80.57       80.18     25.50 o 
   9  13  14        9.45        6.95      6.48 o 
  10  13  14       36.39       34.21     23.22 o 
   6  14  14        4.31        2.89      4.77 o 
   7  14  14       13.63        5.55     10.62 o 
   8  14  14        7.12       10.60      8.48 o 
   2   0  15        3.51        4.26     11.01 o 
   3   0  15       30.88       26.20     28.56 o 
   4   0  15        5.33        8.72     12.34 o 
   5   0  15        4.33        1.80      4.51 o 
   1   1  15        0.10        1.37      5.42 o 
   2   1  15       22.39       10.03     17.42 o 
   3   1  15        0.09        1.40      5.16 o 
   4   1  15        3.84        2.46      5.16 o 
   5   1  15        5.05        3.47      4.49 o 
   6   1  15        0.25        2.78      4.56 o 
   7   1  15        0.62        2.83      5.58 o 
   0   2  15        0.08        3.81      7.85 o 
   1   2  15      317.14      361.58     24.99 o 
   2   2  15        5.77        2.02      8.13 o 
   3   2  15      172.98      210.43     51.12 o 
   4   2  15        0.03        0.14      7.53 o 
   5   2  15       35.21       26.64     19.00 o 
   6   2  15        2.49        0.75      4.03 o 
   7   2  15      105.56      112.43     11.52 o 
   8   2  15       73.84       77.28     13.82 o 
  -1   3  15       27.15       20.66     35.54 o 
   0   3  15       11.61        9.01     13.84 o 
   1   3  15        1.08        4.03     12.17 o 
   2   3  15        7.24        2.70      5.83 o 
   3   3  15       15.67       16.92     21.85 o 
   4   3  15        6.14        4.25      8.11 o 
   5   3  15       12.46        6.68      4.74 o 
   6   3  15        8.65        4.74      5.07 o 
   7   3  15        9.08        3.74      5.63 o 
   8   3  15        0.16        2.21      7.38 o 
   9   3  15        4.43        1.70      3.22 o 
  -1   4  15      137.21      171.96     28.04 o 
   0   4  15       11.35       12.31     14.56 o 
   1   4  15      119.69      131.67     35.29 o 
   2   4  15       30.22       32.02     30.96 o 
   3   4  15       25.11       26.55     25.77 o 
   4   4  15       58.73       60.38     17.13 o 
   5   4  15        9.18        7.04      5.26 o 
   6   4  15        0.71        2.43      4.24 o 
   7   4  15        0.89       -1.89      5.07 o 
   8   4  15       27.92       26.92     22.32 o 
   9   4  15        1.02        2.70      3.75 o 
  10   4  15       59.71       44.19     41.19 o 
  -1   5  15       18.99       12.62     12.50 o 
   0   5  15        4.78        5.08      5.28 o 
   1   5  15        0.44        4.80      8.87 o 
   2   5  15        1.43        2.16      9.61 o 
   3   5  15       27.74       23.52     17.64 o 
   4   5  15        3.93        6.87     14.79 o 
   5   5  15        5.97        3.65      3.42 o 
   6   5  15       26.31       21.97     16.15 o 
   7   5  15        4.28        2.28      3.60 o 
   8   5  15       47.55       33.12     24.91 o 
   9   5  15        5.32        3.69      6.21 o 
  10   5  15        1.09        5.80     14.69 o 
  -1   6  15       62.83       68.96     51.50 o 
   0   6  15       21.38       15.06     14.65 o 
   1   6  15       85.78      120.52     31.30 o 
   2   6  15       15.45       11.30     17.48 o 
   3   6  15       64.55       74.19     29.19 o 
   4   6  15      119.53      142.03     20.03 o 
   5   6  15        3.79        2.25      2.68 o 
   6   6  15       15.77       18.60     12.59 o 
   7   6  15        6.79        4.38      4.41 o 
   8   6  15       14.59       14.70      9.09 o 
   9   6  15       38.92       16.70     12.10 o 
  10   6  15       53.41       47.34     22.19 o 
  11   6  15        0.36        0.42      9.46 o 
   0   7  15       29.61       36.67     29.55 o 
   1   7  15        0.11        4.48      6.19 o 
   2   7  15        4.97        6.57     12.81 o 
   3   7  15       29.80       22.81     26.97 o 
   4   7  15       31.28       22.07     33.60 o 
   5   7  15       17.48       13.04      9.46 o 
   6   7  15       38.05       47.79     10.87 o 
   7   7  15        6.30        4.35      6.25 o 
   8   7  15       27.60       24.20     14.39 o 
   9   7  15        0.76        2.73      5.59 o 
  10   7  15       35.15       40.66     15.36 o 
  11   7  15        2.83        3.35      5.13 o 
   0   8  15       47.88       35.12     44.21 o 
   1   8  15       13.28        9.29     12.39 o 
   2   8  15        4.73        4.73      9.54 o 
   3   8  15        9.24       12.41     20.93 o 
   4   8  15       23.10       16.87     20.03 o 
   5   8  15        0.49        0.71      3.51 o 
   6   8  15       53.23       62.89     12.88 o 
   7   8  15        0.32        2.36      3.23 o 
   8   8  15        9.46        4.86      6.19 o 
   9   8  15       54.34       52.44     16.48 o 
  10   8  15        4.73        4.65      7.73 o 
  11   8  15       15.52       13.71     16.78 o 
   1   9  15       24.13        9.64     15.25 o 
   2   9  15        7.62       14.52     19.31 o 
   3   9  15       12.83        5.78     18.47 o 
   4   9  15       24.45       23.88     27.57 o 
   5   9  15        7.84       11.74      8.29 o 
   6   9  15       40.77       32.58     28.30 o 
   7   9  15      110.06      112.51     12.00 o 
   8   9  15       18.70        8.97      9.92 o 
   9   9  15      158.64      148.07     36.94 o 
  10   9  15        0.59        3.05      6.38 o 
  11   9  15       71.23       75.85     10.45 o 
   1  10  15        7.48        4.72     10.14 o 
   2  10  15        0.71        5.51      7.16 o 
   3  10  15        6.52        7.99     12.97 o 
   4  10  15        0.43        2.82      7.12 o 
   5  10  15        1.21        1.83      4.66 o 
   6  10  15        0.13        0.56      5.50 o 
   7  10  15        8.60        7.41      5.49 o 
   8  10  15        0.01       -2.12      6.98 o 
   9  10  15       32.54       29.95     18.61 o 
  10  10  15        0.10        2.42      3.74 o 
  11  10  15       12.31        6.33      8.90 o 
   2  11  15       65.97       70.00     15.27 o 
   3  11  15       92.41      108.88     26.94 o 
   4  11  15        7.70        5.38      8.09 o 
   5  11  15      137.98       99.78     25.77 o 
   6  11  15        4.84        5.97      6.88 o 
   7  11  15      160.47      138.12     32.55 o 
   8  11  15       73.10       54.87     16.61 o 
   9  11  15      251.52      255.20     17.41 o 
  10  11  15       36.37       33.42     26.65 o 
   4  12  15        0.13        5.63      8.22 o 
   5  12  15        0.05        0.33      4.94 o 
   6  12  15        0.01        3.76      6.03 o 
   7  12  15       39.19       11.36     11.97 o 
   8  12  15        0.98        2.93      7.16 o 
   9  12  15       17.87       16.09     10.74 o 
  10  12  15        1.09        1.84      7.22 o 
   6  13  15        4.90        8.90     10.58 o 
   7  13  15       50.16       23.30     22.09 o 
   8  13  15       10.68        6.59      7.49 o 
   3   3  16        6.95        7.73     12.39 o 
   4   3  16        5.61        6.28     14.72 o 
   5   3  16        4.37        2.02      7.07 o 
   6   3  16       25.55       14.44     12.14 o 
   2   4  16        7.17        5.78      6.59 o 
   3   4  16      289.86      389.69     28.20 o 
   4   4  16       30.73       34.09     43.69 o 
   5   4  16       45.43       52.50     14.11 o 
   6   4  16        0.02       -0.23      5.73 o 
   7   4  16      130.04      159.70     16.66 o 
   8   4  16       44.65       32.97     25.88 o 
   2   5  16        9.98        9.40     19.57 o 
   3   5  16        1.02        2.88      9.24 o 
   4   5  16        0.83        1.86     10.89 o 
   5   5  16        3.30        3.25      6.46 o 
   6   5  16       28.65       21.07     16.28 o 
   7   5  16        1.97        1.87      7.13 o 
   8   5  16        0.49       -0.46      5.37 o 
   1   6  16       18.71       13.64     14.08 o 
   2   6  16        7.17       10.95     20.88 o 
   3   6  16      110.80      117.91     15.65 o 
   4   6  16       74.44       97.97     29.84 o 
   5   6  16       23.80       18.72     26.02 o 
   6   6  16        6.00        2.15      4.11 o 
   7   6  16      126.15      134.67     25.98 o 
   8   6  16       20.10       18.52     16.37 o 
   9   6  16        1.44        2.53      5.97 o 
   2   7  16        6.76       22.80     19.00 o 
   3   7  16       41.31       38.03     41.67 o 
   4   7  16       18.52       29.73     20.93 o 
   5   7  16        3.05        2.43      8.06 o 
   6   7  16       19.20        9.06      9.96 o 
   7   7  16       37.57       26.96     21.32 o 
   8   7  16        3.35        4.20      5.79 o 
   9   7  16       17.26       10.08     13.34 o 
   2   8  16        0.63        3.27     11.73 o 
   3   8  16       87.86       86.64     17.51 o 
   4   8  16       70.21       88.36     46.14 o 
   5   8  16        7.14        7.08      8.38 o 
   6   8  16        0.83        2.25      3.53 o 
   7   8  16       67.31       60.99     24.23 o 
   8   8  16        0.01        4.35      4.44 o 
   9   8  16        9.81        5.92     10.31 o 
   3   9  16       90.04      116.00     22.75 o 
   4   9  16       80.69       96.43     14.37 o 
   5   9  16        0.44        4.37     10.28 o 
   6   9  16        0.06        1.08      3.49 o 
   7   9  16       21.48       16.93     14.40 o 
   8   9  16        0.01        1.83      4.51 o 
   9   9  16        0.12        2.30      5.44 o 
   4  10  16       30.01       25.09     30.89 o 
   5  10  16       45.24       26.52     36.92 o 
   6  10  16        1.98        4.38      6.32 o 
   7  10  16        0.93        2.04      4.31 o 
   8  10  16       13.89       11.46      6.14 o 
   9  10  16        1.06        1.01      4.72 o 
   5  11  16       21.48       20.87     20.93 o 
   6  11  16       48.65       31.16     27.45 o 
   7  11  16       69.57       63.86     12.25 o 
   8  11  16       36.06       18.96     18.00 o 
                                                 
